# Supplementary material for: Substrate binding in the mitochondrial ADP/ATP carrier is a step-wise process guiding the structural changes in the transport cycle
Source: Nat Commun. 2022 Jun 23;13:3585. doi: 10.1038/s41467-022-31366-5 (PMC9226169; doi:10.1038/s41467-022-31366-5)
Supplement: Supplementary file 3 — Source Data [file 41467_2022_31366_MOESM3_ESM.xlsx]

## Sheet: Figure 2 values and statistics
Figure 2
2a
variants	% wild type growth
	1st bio rep	2nd bio rep	3rd bio rep	4th bio rep	% average bio repeats	% SD bio repeats
S29A	60.835	74.1791	106.416	97.4544	84.7212	20.9324
K30A	-1.8184	-1.47799	-2.50652	-1.86545	-1.91709	0.429203
L41A	1.49145	-2.6258	-2.12765	-0.130718	-0.848178	1.8961
Q44A	2.25046	-3.02353	0.985752	-0.751632	-0.134739	2.28549
N85A	20.6785	48.7878	72.3459	27.8123	42.4061	23.2536
R88A	0.516632	-1.25921	0.493655	0.0544437	-0.0486204	0.834611
Y89A	21.1974	49.1639	55.5704	18.8209	36.1881	18.889
T92A	12.7214	44.2181	31.5414	17.4713	26.488	14.2678
Q93A	56.9135	76.3839	50.4417	88.0174	67.9391	17.3414
N96A	9.35412	29.5912	21.4437	9.79185	17.5452	9.78969
F97A	3.102	3.15297	4.46802	-0.637542	2.52136	2.19881
R100A	64.7388	84.6777	73.0178	52.1658	68.65	13.699
N123A	37.9071	57.732	56.6728	48.2756	50.1469	9.1912
S134A	54.0824	68.3909	61.8798	74.7381	64.7728	8.8516
L135A	0.853705	-1.32898	4.38415	0.837219	1.18652	2.3654
V138A	32.7137	54.4851	60.8311	61.8068	52.4592	13.5579
T146A	0.0812127	-2.09043			-1.00461	1.53558
S189A	-0.351556	-0.173645	0.54286	1.07722	0.273719	0.660593
G192A	-0.362793	-2.55249	-0.100552	0.454237	-0.640399	1.31945
I193A	1.14593	-1.50705	1.3801	0.976806	0.498947	1.34751
Y196A	0.355135	0.0500064	0.197374	-0.749757	-0.0368104	0.491356
R197A	1.14833	1.52953	-0.0831692	-1.48344	0.277812	1.36099
Y200A	79.8798	76.9095	65.6762	80.5668	75.758	6.9061
Y204A	-0.673654	1.42803	2.48613	-2.12274	0.279443	2.07104
V230A	62.8943	96.8836	99.0669	69.4877	82.0831	18.5684
T231A	11.0221	23.0434	40.6501	23.132	24.4619	12.1993
G235A	1.906	0.881463	2.1529	0.134359	1.26868	0.935351
S238A	41.3809	77.5988	36.7317	30.436	46.5369	21.1881
Y239A	-0.912252	1.17981	1.58068	-2.77753	-0.232322	2.01837
R246A	-0.771581	0.959533	-0.0935995	-3.83549	-0.935285	2.06048
N284A	-2.42461	-0.237244	0.823169	-1.83338	-0.918016	1.48356
R287A	-1.66873	0.859618	0.596824	-1.29587	-0.37704	1.28976
G288A	19.8729	77.8764	70.9562	65.5719	58.5694	26.2847
G291A	87.2463	107.327	104.435	111.001	102.502	10.5194
V294A	71.0453	95.9069	72.7895	94.5578	83.5749	13.491
L295A	-1.75842	0.616925	0.567569	2.18567	0.402935	1.62506
Statistics Figure 2
	S29A	K30A	L41A	Q44A	N85A	R88A	Y89A	T92A	Q93A	N96A	F97A	R100A
Theoretical mean	100	100	100	100	100	100	100	100	100	100	100	100
Actual mean	84.73	-1.925	-0.825	-0.125	42.4	-0.05	36.2	26.48	67.93	17.55	2.55	68.65
Number of values	4	4	4	4	4	4	4	4	4	4	4	4
One sample t test
t, df	t=1.459, df=3	t=486.1, df=3	t=106.7, df=3	t=87.07, df=3	t=4.959, df=3	t=234.2, df=3	t=6.747, df=3	t=10.31, df=3	t=3.697, df=3	t=16.87, df=3	t=88.81, df=3	t=4.578, df=3
P value (two tailed)	0.2408	<0.0001	<0.0001	<0.0001	0.0157	<0.0001	0.0067	0.0019	0.0344	0.0005	<0.0001	0.0196
P value summary	ns	****	****	****	*	****	**	**	*	***	****	*
Significant (alpha=0.05)?	No	Yes	Yes	Yes	Yes	Yes	Yes	Yes	Yes	Yes	Yes	Yes
How big is the discrepancy?
Discrepancy	-15.28	-101.9	-100.8	-100.1	-57.6	-100.1	-63.8	-73.53	-32.08	-82.45	-97.45	-31.35
SD of discrepancy	20.95	0.4193	1.889	2.3	23.23	0.8544	18.91	14.26	17.35	9.773	2.195	13.7
SEM of discrepancy	10.47	0.2097	0.9446	1.15	11.62	0.4272	9.457	7.128	8.677	4.886	1.097	6.848
95% confidence interval	-48.60 to 18.05	-102.6 to -101.3	-103.8 to -97.82	-103.8 to -96.47	-94.57 to -20.63	-101.4 to -98.69	-93.90 to -33.70	-96.21 to -50.84	-59.69 to -4.461	-98.00 to -66.90	-100.9 to -93.96	-53.14 to -9.557
R squared (partial eta squared)	0.4149	1	0.9997	0.9996	0.8913	0.9999	0.9382	0.9726	0.82	0.9896	0.9996	0.8748
Theoretical mean	N123A	S134A	L135A	V138A	T146A	S189A	G192A	I193A	Y196A	R197A	Y200A	Y204A
Actual mean	100	100	100	100	100	100	100	100	100	100	100	100
Number of values	50.15	64.78	1.2	52.45	-1	0.25	-0.65	0.5	0	0.25	75.78	0.275
	4	4	4	4	2	4	4	4	4	4	4	4
One sample t test
t, df
P value (two tailed)	t=10.85, df=3	t=7.979, df=3	t=83.65, df=3	t=7.015, df=3	t=91.82, df=1	t=291.0, df=3	t=148.8, df=3	t=148.1, df=3	t=414.0, df=3	t=147.7, df=3	t=7.016, df=3	t=96.53, df=3
P value summary	0.0017	0.0041	<0.0001	0.006	0.0069	<0.0001	<0.0001	<0.0001	<0.0001	<0.0001	0.0059	<0.0001
Significant (alpha=0.05)?	**	**	****	**	**	****	****	****	****	****	**	****
	Yes	Yes	Yes	Yes	Yes	Yes	Yes	Yes	Yes	Yes	Yes	Yes
How big is the discrepancy?
Discrepancy
SD of discrepancy	-49.85	-35.23	-98.8	-47.55	-101	-99.75	-100.7	-99.5	-100	-99.75	-24.23	-99.73
SEM of discrepancy	9.19	8.829	2.362	13.56	1.556	0.6856	1.353	1.344	0.483	1.35	6.906	2.066
95% confidence interval	4.595	4.415	1.181	6.779	1.1	0.3428	0.6764	0.6721	0.2415	0.6752	3.453	1.033
R squared (partial eta squared)	-64.47 to -35.23	-49.27 to -21.18	-102.6 to -95.04	-69.12 to -25.98	-115.0 to -87.02	-100.8 to -98.66	-102.8 to -98.50	-101.6 to -97.36	-100.8 to -99.23	-101.9 to -97.60	-35.21 to -13.24	-103.0 to -96.44
	0.9751	0.955	0.9996	0.9425	0.9999	1	0.9999	0.9999	1	0.9999	0.9426	0.9997
Theoretical mean	V230A	T231A	G235A	S238A	Y239A	R246A	N284A	R287A	G288A	G291A	V294A	L295A
Actual mean	100	100	100	100	100	100	100	100	100	100	100	100
Number of values	82.1	24.45	1.275	46.53	-0.225	-0.925	-0.9	-0.375	58.6	102.5	83.58	0.4
	4	4	4	4	4	4	4	4	4	4	4	4
One sample t test
t, df
P value (two tailed)	t=1.927, df=3	t=12.35, df=3	t=205.6, df=3	t=5.045, df=3	t=98.41, df=3	t=98.23, df=3	t=137.7, df=3	t=152.7, df=3	t=3.150, df=3	t=0.4698, df=3	t=2.431, df=3	t=120.8, df=3
P value summary	0.1496	0.0011	<0.0001	0.015	<0.0001	<0.0001	<0.0001	<0.0001	0.0513	0.6705	0.0932	<0.0001
Significant (alpha=0.05)?	ns	**	****	*	****	****	****	****	ns	ns	ns	****
	No	Yes	Yes	Yes	Yes	Yes	Yes	Yes	No	No	No	Yes
How big is the discrepancy?
Discrepancy
SD of discrepancy	-17.9	-75.55	-98.73	-53.48	-100.2	-100.9	-100.9	-100.4	-41.4	2.475	-16.43	-99.6
SEM of discrepancy	18.58	12.23	0.9605	21.2	2.037	2.055	1.465	1.315	26.29	10.54	13.51	1.649
95% confidence interval	9.289	6.116	0.4802	10.6	1.018	1.027	0.7326	0.6575	13.14	5.268	6.756	0.8246
R squared (partial eta squared)	-47.46 to 11.66	-95.01 to -56.09	-100.3 to -97.20	-87.21 to -19.74	-103.5 to -96.98	-104.2 to -97.66	-103.2 to -98.57	-102.5 to -98.28	-83.23 to 0.4277	-14.29 to 19.24	-37.92 to 5.075	-102.2 to -96.98
	0.5531	0.9807	0.9999	0.8945	0.9997	0.9997	0.9998	0.9999	0.7678	0.06854	0.6633	0.9998

## Sheet: Figure 3 values and statistics
Figure 3											Statistics
3a											no addition
no addition											Number of families	1
average (from 3 technical rep each) from assay_ADP, assay_ATP and assay_inhibitors after each purification constitutes one biological repeat											Number of comparisons per family	31
	Tm values no addition										Alpha	0.01
	1 biological rep	2 biol rep	3 biol rep	4 biol rep	5 biol rep	6 biol rep	7 biol rep	8 biol rep
wt	49.9	49.2	49.4	50.6	50.3	51	50.6	50.5			Dunnett's multiple comparisons test	Mean Diff.	99.00% CI of diff.	Below threshold?	Adjusted P Value	Mean 1	Mean 2	Mean Diff.	SE of diff.	n1	n2	q	DF
S29A	47.8	48.3	48.5								wt vs. S29A	1.988	-0.8052 to 4.780	No	0.2	50.19	48.2	1.988	0.7529	8	3	2.64	90
K30A	58.5	57.2	57.9	57.6	55.3						wt vs. K30A	-7.113	-9.464 to -4.761	Yes	<0.0001	50.19	57.3	-7.113	0.634	8	5	11.22	90
N85A	51.2	51.6	50.3	51.4	50.9	51.1	50.8				wt vs. N85A	-0.8554	-2.990 to 1.280	No	0.9525	50.19	51.04	-0.8554	0.5756	8	7	1.486	90
R88A	54.6	52.5	52.5	52.9							wt vs. R88A	-2.938	-5.464 to -0.4114	Yes	0.0012	50.19	53.13	-2.938	0.681	8	4	4.313	90
Y89A	48.9	48.6	49.1								wt vs. Y89A	1.321	-1.472 to 4.114	No	0.8207	50.19	48.87	1.321	0.7529	8	3	1.754	90
T92A	51.4	51.3	51.6	51.7	51.7						wt vs. T92A	-1.353	-3.704 to 0.9992	No	0.5249	50.19	51.54	-1.353	0.634	8	5	2.133	90
Q93A	51.3	51.2	51.7	50.8							wt vs. Q93A	-1.063	-3.589 to 1.464	No	0.9263	50.19	51.25	-1.063	0.681	8	4	1.56	90
N96A	50.3	48.8	49.4	49.3	50.1	48.9					wt vs. N96A	0.7208	-1.507 to 2.949	No	0.9931	50.19	49.47	0.7208	0.6006	8	6	1.2	90
F97A	50.6	50.2	50.5								wt vs. F97A	-0.2458	-3.039 to 2.547	No	0.9997	50.19	50.43	-0.2458	0.7529	8	3	0.3265	90
R100A	53.7	53.1	52.2								wt vs. R100A	-2.813	-5.605 to -0.01981	Yes	0.0092	50.19	53	-2.813	0.7529	8	3	3.736	90
N123A	51.1	51.3	51.3								wt vs. N123A	-1.046	-3.839 to 1.747	No	0.977	50.19	51.23	-1.046	0.7529	8	3	1.389	90
S134A	53	53	52.7								wt vs. S134A	-2.713	-5.505 to 0.08019	No	0.0141	50.19	52.9	-2.713	0.7529	8	3	3.603	90
L135A	50.5	50.3	50.7								wt vs. L135A	-0.3125	-3.105 to 2.480	No	0.9996	50.19	50.5	-0.3125	0.7529	8	3	0.4151	90
V138A	51.9	51.8	51.5	51.9							wt vs. V138A	-1.588	-4.114 to 0.9386	No	0.376	50.19	51.78	-1.588	0.681	8	4	2.331	90
S189A	53.1	52.3	52.9								wt vs. S189A	-2.579	-5.372 to 0.2135	No	0.0245	50.19	52.77	-2.579	0.7529	8	3	3.426	90
G192A	49.5	51	50.3								wt vs. G192A	-0.07917	-2.872 to 2.714	No	>0.9999	50.19	50.27	-0.07917	0.7529	8	3	0.1051	90
I193A	45.9	48.1	45.9	37.3	49						wt vs. I193A	4.948	2.596 to 7.299	Yes	<0.0001	50.19	45.24	4.948	0.634	8	5	7.804	90
Y196A	48.9	49.6	49.8	50.2							wt vs. Y196A	0.5625	-1.964 to 3.089	No	0.999	50.19	49.63	0.5625	0.681	8	4	0.826	90
R197A	51.7	51.9	52.1								wt vs. R197A	-1.713	-4.505 to 1.080	No	0.4165	50.19	51.9	-1.713	0.7529	8	3	2.275	90
Y200A	51	51.3	51.2								wt vs. Y200A	-0.9792	-3.772 to 1.814	No	0.9853	50.19	51.17	-0.9792	0.7529	8	3	1.301	90
Y204A	51	51.2	51.6								wt vs. Y204A	-1.079	-3.872 to 1.714	No	0.9676	50.19	51.27	-1.079	0.7529	8	3	1.433	90
V230A	50.4	50.8	50.4								wt vs. V230A	-0.3458	-3.139 to 2.447	No	0.9995	50.19	50.53	-0.3458	0.7529	8	3	0.4593	90
T231A	51.9	51.9	51.7								wt vs. T231A	-1.646	-4.439 to 1.147	No	0.4834	50.19	51.83	-1.646	0.7529	8	3	2.186	90
G235A	49.7	49.9	49.5								wt vs. G235A	0.4875	-2.305 to 3.280	No	0.9993	50.19	49.7	0.4875	0.7529	8	3	0.6475	90
S238A	51	50.7	51.8								wt vs. S238A	-0.9792	-3.772 to 1.814	No	0.9853	50.19	51.17	-0.9792	0.7529	8	3	1.301	90
R246A	49.4	50.6	48.6	50.3							wt vs. R246A	0.4625	-2.064 to 2.989	No	0.9992	50.19	49.73	0.4625	0.681	8	4	0.6791	90
R287A	64.3	64.6	64.6	64.1							wt vs. R287A	-14.21	-16.74 to -11.69	Yes	<0.0001	50.19	64.4	-14.21	0.681	8	4	20.87	90
G288A	51	50.2	50.9								wt vs. G288A	-0.5125	-3.305 to 2.280	No	0.9992	50.19	50.7	-0.5125	0.7529	8	3	0.6807	90
G291A	55.8	55.7	56.3								wt vs. G291A	-5.746	-8.539 to -2.953	Yes	<0.0001	50.19	55.93	-5.746	0.7529	8	3	7.632	90
V294A	53.9	53.8	53.7	52.9	54.1						wt vs. V294A	-3.492	-5.844 to -1.141	Yes	<0.0001	50.19	53.68	-3.492	0.634	8	5	5.509	90
L295A	52.3	52.5	51.7								wt vs. L295A	-1.979	-4.772 to 0.8135	No	0.2049	50.19	52.17	-1.979	0.7529	8	3	2.629	90
											CATR
	Tm CATR	average		Tm BKA+ADP	average						Number of families	1
wt	79.8	79.8667		60	60						Number of comparisons per family	31
	79.8			60							Alpha	0.01
	80			60
	80.2	80.0333		61	61.4						Dunnett's multiple comparisons test	Mean Diff.	99.00% CI of diff.	Below threshold?	Adjusted P Value	Mean 1	Mean 2	Mean Diff.	SE of diff.	n1	n2	q	DF
	79.7			61.7							wt vs. S29A	-0.2375	-2.417 to 1.942	No	0.9996	78.86	79.1	-0.2375	0.5832	8	3	0.4072	77
	80.2			61.5							wt vs. K30A	3.938	1.966 to 5.909	Yes	<0.0001	78.86	74.93	3.938	0.5275	8	4	7.464	77
	80	80.2667		60.3	60.2667						wt vs. N85A	-0.1375	-1.973 to 1.698	No	0.9997	78.86	79	-0.1375	0.4911	8	5	0.28	77
	80.3			60.3							wt vs. R88A	12.36	10.39 to 14.33	Yes	<0.0001	78.86	66.5	12.36	0.5275	8	4	23.43	77
	80.5			60.2							wt vs. Y89A	-3.888	-6.433 to -1.342	Yes	<0.0001	78.86	82.75	-3.888	0.681	8	2	5.708	77
	77.7	77.7		59.5	59.9						wt vs. T92A	-1.908	-3.743 to -0.07191	Yes	0.0062	78.86	80.77	-1.908	0.4911	8	5	3.884	77
	77.2			60							wt vs. Q93A	0.4625	-2.083 to 3.008	No	0.9993	78.86	78.4	0.4625	0.681	8	2	0.6791	77
	78.2			60.2							wt vs. N96A	0.4792	-1.260 to 2.218	No	0.9986	78.86	78.38	0.4792	0.4652	8	6	1.03	77
	78.3	78.5667		60.3	60.4333						wt vs. F97A	-0.5708	-2.751 to 1.609	No	0.9987	78.86	79.43	-0.5708	0.5832	8	3	0.9788	77
	78.7			60.5							wt vs. R100A	0.6292	-1.551 to 2.809	No	0.9946	78.86	78.23	0.6292	0.5832	8	3	1.079	77
	78.7			60.5							wt vs. N123A	1.029	-1.151 to 3.209	No	0.8268	78.86	77.83	1.029	0.5832	8	3	1.765	77
	78.5	78.5		59.5	60.1						wt vs. S134A	-0.9708	-3.151 to 1.209	No	0.8857	78.86	79.83	-0.9708	0.5832	8	3	1.665	77
	78.5			60.7							wt vs. L135A	6.912	4.367 to 9.458	Yes	<0.0001	78.86	71.95	6.912	0.681	8	2	10.15	77
											wt vs. V138A	3.313	1.341 to 5.284	Yes	<0.0001	78.86	75.55	3.313	0.5275	8	4	6.279	77
	77.8	78.1		59.7	59.6667						wt vs. S189A	-3.704	-5.884 to -1.524	Yes	<0.0001	78.86	82.57	-3.704	0.5832	8	3	6.351	77
	78			59.8							wt vs. G192A	13.1	10.92 to 15.28	Yes	<0.0001	78.86	65.77	13.1	0.5832	8	3	22.45	77
	78.5			59.5							wt vs. I193A	6.962	4.417 to 9.508	Yes	<0.0001	78.86	71.9	6.962	0.681	8	2	10.22	77
	77.8	77.7667		61	60.8						wt vs. Y196A	8.113	6.141 to 10.08	Yes	<0.0001	78.86	70.75	8.113	0.5275	8	4	15.38	77
	77.8			60.7							wt vs. R197A	5.463	3.283 to 7.642	Yes	<0.0001	78.86	73.4	5.463	0.5832	8	3	9.366	77
	77.7			60.7							wt vs. Y200A	1.496	-0.6840 to 3.676	No	0.2469	78.86	77.37	1.496	0.5832	8	3	2.565	77
											wt vs. Y204A	1.813	-0.7330 to 4.358	No	0.2	78.86	77.05	1.813	0.681	8	2	2.661	77
S29A	79.5	79.5		61.7	61.4667						wt vs. V230A	-1.588	-4.133 to 0.9580	No	0.3911	78.86	80.45	-1.588	0.681	8	2	2.331	77
	79.5			60.5							wt vs. T231A	0.8958	-1.284 to 3.076	No	0.9417	78.86	77.97	0.8958	0.5832	8	3	1.536	77
	79.5			62.2							wt vs. G235A	0.5958	-1.584 to 2.776	No	0.9986	78.86	78.27	0.5958	0.5832	8	3	1.022	77
	79.5	79.3333		62	61.9						wt vs. S238A	-1.271	-3.451 to 0.9090	No	0.5054	78.86	80.13	-1.271	0.5832	8	3	2.179	77
	79			62							wt vs. R246A	16.36	14.39 to 18.33	Yes	<0.0001	78.86	62.5	16.36	0.5275	8	4	31.02	77
	79.5			61.7							wt vs. R287A	0.3375	-1.634 to 2.309	No	0.9993	78.86	78.53	0.3375	0.5275	8	4	0.6398	77
	78.5	78.5		62	62.5333						wt vs. G288A	-0.6042	-2.784 to 1.576	No	0.9952	78.86	79.47	-0.6042	0.5832	8	3	1.036	77
	78.5			62.8							wt vs. G291A	-2.271	-4.451 to -0.09099	Yes	0.006	78.86	81.13	-2.271	0.5832	8	3	3.894	77
	78.5			62.8							wt vs. V294A	-0.5575	-2.393 to 1.278	No	0.9941	78.86	79.42	-0.5575	0.4911	8	5	1.135	77
											wt vs. L295A	-0.1875	-2.733 to 2.358	No	0.9997	78.86	79.05	-0.1875	0.681	8	2	0.2753	77
K30A	75.8	75.5		49.5	49.8
	75.7			49.7
	75			50.2							BKA
	74.8	74.7667		49.2	49.3333						Number of families	1
	75			49							Number of comparisons per family	31
	74.5			49.8							Alpha	0.01
	75	75.1333		49.3	49.3667
	75.2			49.5							Dunnett's multiple comparisons test	Mean Diff.	99.00% CI of diff.	Below threshold?	Adjusted P Value	Mean 1	Mean 2	Mean Diff.	SE of diff.	n1	n2	q	DF
	75.2			49.3							wt vs. S29A	-1.642	-3.288 to 0.004704	No	0.0104	60.33	61.97	-1.642	0.4392	8	3	3.737	73
	74	74.2667		49.3	49.4333						wt vs. K30A	10.85	9.361 to 12.34	Yes	<0.0001	60.33	49.48	10.85	0.3973	8	4	27.31	73
	74.5			49.3							wt vs. N85A	-0.525	-2.014 to 0.9642	No	0.9853	60.33	60.85	-0.525	0.3973	8	4	1.321	73
	74.3			49.7							wt vs. R88A	8.825	7.336 to 10.31	Yes	<0.0001	60.33	51.5	8.825	0.3973	8	4	22.21	73
											wt vs. Y89A	18.43	16.50 to 20.35	Yes	<0.0001	60.33	41.9	18.43	0.5129	8	2	35.92	73
N85A	80.7	80.7333		61	61						wt vs. T92A	0.125	-1.364 to 1.614	No	0.9997	60.33	60.2	0.125	0.3973	8	4	0.3146	73
	80.8			61							wt vs. Q93A	8.975	7.052 to 10.90	Yes	<0.0001	60.33	51.35	8.975	0.5129	8	2	17.5	73
	80.7			61							wt vs. N96A	15.06	13.74 to 16.37	Yes	<0.0001	60.33	45.27	15.06	0.3504	8	6	42.97	73
	79.7	79.6667		60.5	60.5667						wt vs. F97A	10.46	8.812 to 12.10	Yes	<0.0001	60.33	49.87	10.46	0.4392	8	3	23.81	73
	79.8			60.5							wt vs. R100A	2.025	0.3786 to 3.671	Yes	0.0005	60.33	58.3	2.025	0.4392	8	3	4.61	73
	79.5			60.7							wt vs. N123A	2.625	0.9786 to 4.271	Yes	<0.0001	60.33	57.7	2.625	0.4392	8	3	5.976	73
	79	79.1667		61	60.9						wt vs. S134A	2.825	1.179 to 4.471	Yes	<0.0001	60.33	57.5	2.825	0.4392	8	3	6.431	73
	79.3			60.7							wt vs. L135A	4.825	2.246 to 7.404	Yes	<0.0001	60.33	55.5	4.825	0.6882	8	1	7.011	73
	79.2			61							wt vs. V138A	6.3	4.811 to 7.789	Yes	<0.0001	60.33	54.03	6.3	0.3973	8	4	15.86	73
	77.2	77.3		60.8	60.9333						wt vs. S189A	-0.875	-2.521 to 0.7714	No	0.6623	60.33	61.2	-0.875	0.4392	8	3	1.992	73
	77.5			60.7							wt vs. G192A	1.325	-0.5975 to 3.248	No	0.241	60.33	59	1.325	0.5129	8	2	2.583	73
	77.2			61.3							wt vs. I193A	13.18	11.25 to 15.10	Yes	<0.0001	60.33	47.15	13.18	0.5129	8	2	25.69	73
	78	78.1									wt vs. Y196A	12.45	10.96 to 13.94	Yes	<0.0001	60.33	47.88	12.45	0.3973	8	4	31.34	73
	78.2										wt vs. R197A	8.458	6.812 to 10.10	Yes	<0.0001	60.33	51.87	8.458	0.4392	8	3	19.26	73
											wt vs. Y200A	2.425	0.7786 to 4.071	Yes	<0.0001	60.33	57.9	2.425	0.4392	8	3	5.521	73
											wt vs. Y204A	8.825	6.902 to 10.75	Yes	<0.0001	60.33	51.5	8.825	0.5129	8	2	17.21	73
											wt vs. V230A	-0.225	-2.148 to 1.698	No	0.9996	60.33	60.55	-0.225	0.5129	8	2	0.4387	73
											wt vs. T231A	0.025	-1.621 to 1.671	No	>0.9999	60.33	60.3	0.025	0.4392	8	3	0.05692	73
											wt vs. G235A	-2.475	-4.121 to -0.8286	Yes	<0.0001	60.33	62.8	-2.475	0.4392	8	3	5.635	73
R88A	67	67		51.2	51.4667						wt vs. S238A	0.2917	-1.355 to 1.938	No	0.9993	60.33	60.03	0.2917	0.4392	8	3	0.664	73
	67			51.7							wt vs. R246A	-1.375	-2.864 to 0.1142	No	0.0244	60.33	61.7	-1.375	0.3973	8	4	3.461	73
	67			51.5							wt vs. R287A	2.95	1.461 to 4.439	Yes	<0.0001	60.33	57.38	2.95	0.3973	8	4	7.425	73
	67	66.9333		51	51.1667						wt vs. G288A	-0.675	-2.321 to 0.9714	No	0.9431	60.33	61	-0.675	0.4392	8	3	1.537	73
	67			51.5							wt vs. G291A	8.725	7.079 to 10.37	Yes	<0.0001	60.33	51.6	8.725	0.4392	8	3	19.86	73
	66.8			51							wt vs. V294A	-0.375	-1.761 to 1.011	No	0.9986	60.33	60.7	-0.375	0.3699	8	5	1.014	73
	66.2	66.2333		51.8	51.9333						wt vs. L295A	6.725	4.802 to 8.648	Yes	<0.0001	60.33	53.6	6.725	0.5129	8	2	13.11	73
	66.3			52
	66.2			52
	66.2	65.9		51.5	51.3667
	66			51.3
	65.5			51.3
Y89A	82.8	83		40.7	41.8333
	83.2			42
				42.8
	82.2	82.5		41.5	42
	82.8			42.5
T92A	81.5	81.5		60	60.1667
	81.5			60
	81.5			60.5
	81.2	81.2333		60	60.1
	81.2			60
	81.3			60.3
	80.8	81.1667		60.3	60.5
	81.2			60.5
	81.5			60.7
	80.5	80.4333		60	60
	80.3			60
	80.5			60
	80.7	80.35
	80
Q93A
	78.5	78.6667		51.2	51.0667
	79			51
	78.5			51
	77.8	78.05		51.7	51.6
	78.3			51.5
N96A	79.5	79.9		45.7	45.8
	80.2			46.2
	80			45.5
	78.2	78		45.2	45.4
	77.8			45.5
	78			45.5
	79.3	79.6667		46.7	46.9
	79.7			47
	80			47
	78.2	78.35		44	44.15
	78.5			44.3
	76.5	76.7333		43.8	44
	76.7			44
	77			44.2
	77.7	77.6		45.3	45.3
	77.5			45.3
F97A	79	79.0667		49.5	49.6333
	79.2			49.7
	79			49.7
	80.2	80.4		50.5	50.4333
	80.2			50.5
	80.8			50.3
	79	78.7667		49.5	49.5667
	78.8			49.5
	78.5			49.7
R100A	79	79.1667		58.5	58.5
	79			58.5
	79.5			58.5
	78	78.1		58.3	58.4333
	78.3			58.3
	78			58.7
	77	77.4		57.8	58
	77.5			58.2
	77.7			58
N123A	78.3	79.1		57.7	57.8333
	79.3			57.8
	79.7			58
	77	77.3333		57.5	57.4333
	77			57.5
	78			57.3
	77	77.1		57.8	57.9333
	77			58
	77.3			58
S134A	80.7	80.9667		57.5	57.6
	81.2			57.8
	81			57.5
	79.5	79.6		57.2	57.2333
	79.5			57.2
	79.8			57.3
	78.5	78.9333		57.5	57.6667
	79			58
	79.3			57.5
L135A	71.5	71.9333		51.7	51.6667
	71.8			51.5
	72.5			51.8
	72	72.0333		55	55.5
	71.8			56.7
	72.3			54.8
V138A	76.7	76.5		56.2	56.0667
	76.5			56.3
	76.3			55.7
	76.2	76.1667		53.2	53.1667
	76			53.3
	76.3			53
	75.5	75.5		54.3	54.1
	75.5			53.8
	75.5			54.2
	74	74		52.5	52.7333
	74			52.7
	74			53
S189A	83.5	83.3		61.3	61.2333
	83.2			61.2
	83.2			61.2
	81.3	81.3667		61	60.9
	81.3			60.7
	81.5			61
	83	83		61.2	61.45
	83			61.7
G192A	64.5	64.5
	64.5
	64.5
	66	66.1		59	58.8667
	66.3			58.8
	66			58.8
	66.2	66.7		59	59.1333
	67.2			59.2
	66.7			59.2
I193A	72.5	71.7333		47	47.4
	72.5			47
	70.2			48.2
	72.5	72.0667		47	46.8667
	71.5			46.8
	72.2			46.8
Y196A	70.5	70.6333		48	47.6667
	70.7			47.5
	70.7			47.5
	70	70.3333		47.7	47.8
	71			47.7
	70			48
	72	72.25		49	49.15
	72.5			49.3
	69.8	69.8		46.8	46.8
R197A	73.7	73.5667		52	52.0667
	73.3			52
	73.7			52.2
	73.5	73.6		51.5	51.65
	73.7			51.8
	72.8	73.0333		51.5	51.8333
	73			52
	73.3			52
Y200A	77.2	77.1		58.5	58.4
	77.3			58.7
	76.8			58
	77.5	77.4333		58	58.2333
	77.5			58.5
	77.3			58.2
	77.5	77.5667		57.5	57.1
	78			56.5
	77.2			57.3
Y204A	77.3	77.3		51.5	51.5
	77.3			51.5
	77.5	76.7667		51.3	51.5333
	76.3			51.8
	76.5			51.5
V230A	80.5	80.4		60	60.3333
	80.2			60.5
	80.5			60.5
	80.5	80.5		61	60.8333
	80.5			60.7
	80.5			60.8
T231A	77	77.75		60.2	60.45
	78.5			60.7
	78.5	78.2667		59.8	59.9333
	78			60
	78.3			60
	77.7	77.75		60.5	60.5
	77.8
G235A	80	79.9		64.2	64.1333
	80.2			64
	79.5			64.2
	78.5	78.4333		62	61.9
	78.3			62
	78.5			61.7
	76	76.5333		62.7	62.4
	76.8			62.2
	76.8			62.3
S238A	80.3	80.2333		60	60.0667
	80.2			60.2
	80.2			60
	80.5	80.5		60.2	60.3
	80.3			60.5
	80.7			60.2
	79.5	79.7333		59.5	59.6667
	80			59.8
	79.7			59.7
R246A	62.5	62.1667		61.7	61.9
	62			62
	62			62
	62.5	62.7667		62.5	62.1
	63.3			61.8
	62.5			62
	62.5	62.5		61	61.0667
	62.5			61.5
	62.5			60.7
	63	62.5		62	61.6667
	62.7			61.2
	61.8			61.8
R287A	78.3	78.4333		56.3	56.3667
	78.5			56.3
	78.5			56.5
	79	79.3333		58	58
	79.5			58
	79.5			58
	78	78.1		57.3	57.1
	78.3			57
	78			57
	78.3	78.3		58	58
G288A	79.8	79.6		61	61.0667
	79.5			61.2
	79.5			61
	79	79.1		61	61
	79.3			61
	79			61
	78.3	79.6667		60.8	60.9333
	80.2			60.8
	80.5			61.2
G291A	80.7	80.4333		52	52.3333
	80.3			53
	80.3			52
	81	80.75		50.5	50.5
	80.5			50.5
	82	82.1667		52	52
	82.2			52
	82.3			52
V294A	80	79.9333		60.5	60.4333
	79.8			60.3
	80			60.5
	80	79.9		60.3	60.1
	80			60
	79.7			60
	79.5	79.2333		60.7	60.5
	79.2			60.3
	79			60.5
	79.8	79.6		61.5	61.6667
	79.5			61.8
	79.5			61.7
	78.3	78.5		60.5	60.7667
	78.5			61
	78.7			60.8
L295A	79.2	79.1		53	53
	79			53
	79	79		53.8	54.15
				54.5

## Sheet: Figure 4 values
Figure 4	Tm and calculated ΔTm values
4a
wt
ADP conc	Tm	average			log conc	ΔTm			ATP conc	Tm	average			log conc	ΔTm
0	49.5	49.4							0	49.2	49.3
	49.3									49.2
	49.5									49.5
0.1					-1				0.1					-1
0.5					-0.30103				0.5					-0.30103
1	53.2	53.3			0	3.9			1	51.8	51.8			0	2.5
	53.2									51.8
	53.5									51.7
5	57.3	57.4			0.69897	8			5	56.7	56.7			0.69897	7.4
	57.3									56.7
	57.5									56.8
10	58.5	58.5			1	9.1			10	59.2	59.3			1	10
	58.5									59.5
	58.5									59.2
ADP conc	Tm	average			log conc	ΔTm			ATP conc	Tm	average			log conc	ΔTm
0	49	48.9							0	48.7	48.9
	49.2									48.7
	49									48.8
0.1	50	50			-1	1.1			0.1	50	49.9			-1	1
	50									49.8
	50									49.8
0.5	51.7	51.6			-0.30103	2.7			0.5	51.2	51.3			-0.30103	2.4
	51.5									51
	51.7									51.7
1	53.3	53.3			0	4.4			1	52.7	53.1			0	4.2
	53.2									53.5
	53.3									53
5	57.5	57.6			0.69897	8.7			5	58.2	58.2			0.69897	9.3
	57.7									58.2
	57.5									58.2
10	58.5	58.5			1	9.6			10	59.2	59.2			1	10.3
	58.5									59.3
	58.5									59.2
ADP conc	Tm	average			log conc	ΔTm			ATP conc	Tm	average			log conc	ΔTm
0	49.5	49.6							0	49.5	49.6
	49.3									49.7
	49.5									49.8
0.1	49.5	49.7			-1	0.1			0.1	49.8	49.9			-1	0.3
	49.7									50
	49.8									49.8
0.5	51	51			-0.30103	1.4			0.5	51	51			-0.30103	1.4
	51									51
	51									51
1	52.5	52.7			0	3.1			1	53.7	53.5			0	3.9
	52.7									53.3
	52.8									53.5
5	57	57			0.69897	7.4			5	57.5	57.3			0.69897	7.7
	57									57.3
	57									57.2
10	58.2	58.3			1	8.7			10	58	58			1	8.4
	58.2									58
	58.5									58
ADP conc	Tm	average			log conc	ΔTm			ATP conc	Tm	average			log conc	ΔTm
0	49.5	50.3							0	51	50.3
	49.5									51
	49.5									51
0.1	49.8	49.8			-1	-0.5			0.1	49	49			-1	-1.3
	49.8									49
	49.8									49
0.5	51	51			-0.30103	0.7			0.5	50.3	50.3			-0.30103	0
	51									50.3
	51									50.3
1	52	51.9			0	1.6			1	51	51			0	0.7
	51.8									51
	51.8									51
5	56	55.9			0.69897	5.6			5	54.8	54.9			0.69897	4.6
	55.8									55
	56									54.8
10	57	57			1	6.7			10	55.8	55.8			1	5.5
	57									55.8
	57									55.8
ADP conc	Tm	average			log conc	ΔTm			ATP conc	Tm	average			log conc	ΔTm
0	48.5	49.4							0	50.3	49.4
	48.5									50.3
	48.5									50.5
0.1	49	49			-1	-0.4			0.1	49.3	49.5			-1	0.1
	49									49.7
	49									49.5
0.5	50	50.1			-0.30103	0.7			0.5	50.7	50.7			-0.30103	1.3
	50.2									50.5
	50.2									51
1	51	51.1			0	1.7			1	51.8	51.8			0	2.4
	51									51.8
	51.2									51.8
5	55.2	55.3			0.69897	5.9			5	55.7	55.6			0.69897	6.2
	55.3									55.7
	55.3									55.5
10	56.5	56.5			1	7.1			10	56.2	56.3			1	6.9
	56.5									56.3
	56.5									56.3
ADP conc	Tm	average			log conc	ΔTm			ATP conc	Tm	average			log conc	ΔTm
0	50.5	50.9							0	51	50.9
	50.8									51
	50.8									51
0.1	49.2	49.2			-1	-1.7			0.1	49.5	49.5			-1	-1.4
	49									49.5
	49.3									49.5
0.5	50	50.1			-0.30103	-0.8			0.5	50.3	50.4			-0.30103	-0.5
	50.2									50.5
	50									50.3
1	50.7	50.7			0	-0.2			1	51.3	51.3			0	0.4
	50.7									51.2
	50.7									51.3
5	54.5	54.8			0.69897	3.9			5	55.5	55.5			0.69897	4.6
	54.8									55.5
	55									55.5
10	56.2	56.3			1	5.4			10	56.2	56.2			1	5.3
	56.3									56.3
	56.3									56.2
ADP conc	Tm	average			log conc	ΔTm			ATP conc	Tm	average			log conc	ΔTm
0	50.7	50.7							0	50.7	50.7
	50.8									50.8
	50.7									50.7
0.1	48.5	48.7			-1	-2			0.1	49.2	49.1			-1	-1.6
	48.7									49
	48.8									49
0.5	49.8	49.7			-0.30103	-1			0.5	49.8	49.8			-0.30103	-0.9
	49.7									49.8
	49.5									49.8
1	50.3	50.4			0	-0.3			1	50.5	50.6			0	-0.1
	50.5									50.5
	50.5									50.7
5	54.5	54.4			0.69897	3.7			5	55.2	55.1			0.69897	4.4
	54.5									55
	54.3									55
10	55.8	55.9			1	5.2			10	55.8	55.9			1	5.2
	56									55.8
	56									56
ADP conc	Tm	average			log conc	ΔTm			ATP conc	Tm	average			log conc	ΔTm
0	50.5	50.5							0	50.5	50.5
	50.5									50.5
	50.5									50.5
0.1	48.8	48.8			-1	-1.7			0.1	49.3	49.3			-1	-1.2
	48.8									49.3
	48.8									49.2
0.5	50	49.9			-0.30103	-0.6			0.5	49.7	49.7			-0.30103	-0.8
	49.8									49.8
	49.8									49.7
1	50.3	50.4			0	-0.1			1	50.5	50.5			0	0
	50.3									50.5
	50.5									50.5
5	54.2	54			0.69897	3.5			5	54.5	54.3			0.69897	3.8
	53.8									54.3
	54									54
10	55.3	55.6			1	5.1			10	55.7	55.7			1	5.2
	55.7									55.5
	55.8									56
K30A
ADP conc	Tm	average			log conc	ΔTm			ATP conc	Tm	average			log conc	ΔTm
0	58.7	58.7							0	58.5	58.4
	58.7									58.3
	58.7									58.5
0.1					-1				0.1					-1
0.5					-0.30103				0.5					-0.30103
1	56.5	56.5			0	-2.2			1	55.7	55.7			0	-2.7
	56.5									55.7
	56.5									55.8
5	56.5	56.6			0.69897	-2.1			5	56	56			0.69897	-2.4
	56.5									56
	56.7									56
10	56.5	56.7			1	-2			10	56	56.1			1	-2.3
	56.8									56.2
	56.7									56
ADP conc	Tm	average			log conc	ΔTm			ATP conc	Tm	average			log conc	ΔTm
0	57.2	57.4							0	57	57.1
	57.5									57.2
	57.5									57
0.1	52.7	52.6			-1	-4.8			0.1	54	54			-1	-3.1
	52.7									54
	52.3									54
0.5	52.3	52.4			-0.30103	-5			0.5	52.7	52.8			-0.30103	-4.3
	52.5									52.8
	52.5									52.8
1	52.3	52.4			0	-5			1	52.5	52.7			0	-4.4
	52.5									52.8
	52.5									52.8
5	52.7	52.8			0.69897	-4.6			5	52.7	52.7			0.69897	-4.4
	52.8									52.8
	53									52.7
10	51.5	51.7			1	-5.7			10	52.5	52.5			1	-4.6
	51.7									52.5
	51.8									52.5
ADP conc	Tm	average			log conc	ΔTm			ATP conc	Tm	average			log conc	ΔTm
0	58	58							0	57.2	57.6
	58									57.8
	58									57.8
0.1	54.5	54.5			-1	-3.5			0.1	55	54.9			-1	-2.7
	54.5									54.8
	54.5									55
0.5	54.5	54.3			-0.30103	-3.7			0.5	54.3	54.1			-0.30103	-3.5
	54.3									53.8
	54.2									54.3
1	54.5	54.6			0	-3.4			1	54	54			0	-3.6
	54.7									54
	54.5									54
5	54.8	54.8			0.69897	-3.2			5	54.3	54.3			0.69897	-3.3
	54.8									54.3
	54.8									54.2
10	54.7	54.8			1	-3.2			10	54	54.2			1	-3.4
	54.8									54.5
	54.8									54
ADP conc	Tm	average			log conc	ΔTm			ATP conc	Tm	average			log conc	ΔTm
0	57	57.3							0	58	57.7
	57.5									57.7
	57.5									57.5
0.1	52.7	52.8			-1	-4.5			0.1	53.8	53.8			-1	-3.9
	52.7									53.7
	53									54
0.5	52.7	52.7			-0.30103	-4.6			0.5	53.3	53.3			-0.30103	-4.4
	52.7									53
	52.8									53.5
1	53	53			0	-4.3			1	53.3	53.3			0	-4.4
	53									53.3
	53									53.2
5	53.3	53.3			0.69897	-4			5	53.3	53.4			0.69897	-4.3
	53.3									53.5
	53.2									53.5
10	53.3	53.4			1	-3.9			10	53.3	53.3			1	-4.4
	53.5									53.2
	53.5									53.3
ADP conc	Tm	average			log conc	ΔTm			ATP conc	Tm	average			log conc	ΔTm
0	55	55.3							0	55	55.3
	55.5									55.5
0.1	50.5	50.5			-1	-4.8			0.1	53.2	52.9			-1	-2.4
	50.5									52.5
0.5	50.5	50.6			-0.30103	-4.7			0.5	51.5	51.4			-0.30103	-3.9
	50.7									51.3
1	50.8	50.8			0	-4.5			1	51.2	51.4			0	-3.9
	50.8									51.5
5	51	51			0.69897	-4.3			5	51.5	51.5			0.69897	-3.8
	51									51.5
10	51	51.1			1	-4.2			10	51.5	51.5			1	-3.8
	51.2									51.5
R88A
ADP conc	Tm	average			log conc	ΔTm			ATP conc	Tm	average			log conc	ΔTm
0	54.8	54.8							0	55	54.8
	54.5									54.8
	55									54.7
0.1					-1				0.1					-1
0.5					-0.30103				0.5					-0.30103
1	53.3	53.3			0	-1.5			1	52.5	52.3			0	-2.5
	53.2									52.2
	53.5									52.3
5	54	53.7			0.69897	-1.1			5	52	52			0.69897	-2.8
	53.7									52
	53.5									52
10	54	54			1	-0.8			10	52.8	53			1	-1.8
	54									53.2
	54									53
ADP conc	Tm	average			log conc	ΔTm			ATP conc	Tm	average			log conc	ΔTm
0	52	52.1							0	52.8	52.7
	52.2									52.5
	52									52.7
0.1	50.8	50.9			-1	-1.2			0.1	51.7	51.6			-1	-1.1
	51									51.5
	51									51.5
0.5	51	51			-0.30103	-1.1			0.5	51.3	51.4			-0.30103	-1.3
	51									51.5
	51									51.5
1	51	51			0	-1.1			1	51.3	51.3			0	-1.4
	51									51.3
	51									51.3
5	51.2	51.1			0.69897	-1			5	51	51.1			0.69897	-1.6
	51									51.2
	51.2									51.2
10	50.3	50.4			1	-1.7			10	51	51			1	-1.7
	50.5									51
	50.3									51
ADP conc	Tm	average			log conc	ΔTm			ATP conc	Tm	average			log conc	ΔTm
0	52.2	52.4							0	52.3	52.2
	52.5									52
	52.5									52.3
0.1	50.8	50.9			-1	-1.5			0.1	51	51.2			-1	-1
	51									51.2
	51									51.3
0.5	51	51			-0.30103	-1.4			0.5	51.2	51.1			-0.30103	-1.1
	51									51
	51									51.2
1	51.2	51.1			0	-1.3			1	51.2	51.1			0	-1.1
	51									51.2
	51									51
5	51	51.1			0.69897	-1.3			5	51	50.9			0.69897	-1.3
	51									50.7
	51.2									51
10	51	51.1			1	-1.3			10	50.7	50.6			1	-1.6
	51									50.5
	51.3									50.7
ADP conc					log conc	ΔTm			ATP conc					log conc	ΔTm
0	52.7	52.8							0	53.2	53.1
	52.8									53
	53									53
0.1	51.3	51.2			-1	-1.6			0.1	51.5	51.5			-1	-1.6
	51.2									51.5
	51.2									51.5
0.5	51.2	51.2			-0.30103	-1.6			0.5	51.3	51.4			-0.30103	-1.7
	51.3									51.5
	51.2									51.5
1	51.3	51.4			0	-1.4			1	51.3	51.4			0	-1.7
	51.3									51.5
	51.5									51.5
5	51.2	51.2			0.69897	-1.6			5	51.3	51.1			0.69897	-2
	51.2									51
	51.3									51
10	51.2	51.2			1	-1.6			10	51	51			1	-2.1
	51.2									51
	51.3									51
R197A
ADP conc	Tm	average			log conc	ΔTm			ATP conc	Tm	average			log conc	ΔTm
0	51.5	51.3							0	51.5	51.3
	51									51
	51.3									51.3
0.1					-1				0.1					-1
0.5					-0.30103				0.5					-0.30103
1	50.5	50.5			0	-0.8			1	51	51			0	-0.3
	50.5									51
5					0.69897				5					0.69897
10	51.2	51.2			1	-0.1			10	50.5	50.7			1	-0.6
	51.2									50.7
	51.3									50.8
ADP conc	Tm	average			log conc	ΔTm			ATP conc	Tm	average			log conc	ΔTm
0	51	52.1							0	52.7	52.1
	52.2									52.5
0.1	52	51.8			-1	-0.3			0.1	52.2	52.2			-1	0.1
	51.5									52.2
0.5	51.2	51.1			-0.30103	-1			0.5	52	52			-0.30103	-0.1
	51									52
1	50.7	50.5			0	-1.6			1	52	51.9			0	-0.2
	50.3									51.8
5	50.7	50.6			0.69897	-1.5			5	50.8	50.8			0.69897	-1.3
	50.5									50.8
10	51.3	51.2			1	-0.9			10	50.8	50.8			1	-1.3
	51									50.8
ADP conc	Tm	average			log conc	ΔTm			ATP conc	Tm	average			log conc	ΔTm
0	51.5	52.3							0	52.5	52.3
	52.5									52.2
	53									52.3
0.1	53.7	53.1			-1	0.8			0.1	52.3	52.4			-1	0.1
	53									52.3
	52.5									52.5
0.5	50.5	50.9			-0.30103	-1.4			0.5	52	51.9			-0.30103	-0.4
	50.8									52.2
	51.5									51.5
1	50.5	50.5			0	-1.8			1	51.8	51.6			0	-0.7
	50.5									51.7
	50.5									51.2
5	50.8	50.8			0.69897	-1.5			5	50.8	50.6			0.69897	-1.7
	50.8									50.7
	50.8									50.3
10	51.2	51.5			1	-0.8			10	50.5	50.4			1	-1.9
	51.5									50.2
	51.7									50.5
R246A
ADP conc	Tm	average			log conc	ΔTm			ATP conc	Tm	average			log conc	ΔTm
0	49.7	49.6							0	50	50.3	51.2
	49.7									50		50.5
	49.5									50		50.3
0.1	46.5	46.6			-1	-3			0.1	48	48.6			-1	-1.7
	47									48.5
	46.3									49.2
0.5	47.5	47.2			-0.30103	-2.4			0.5	48.3	48.3			-0.30103	-2
	47.2									48.2
	46.8									48.5
1	47	46.8			0	-2.8			1	48.5	48.6			0	-1.7
	46.5									48.5
	47									48.7
5	47.5	47.5			0.69897	-2.1			5	49	49.1			0.69897	-1.2
	48									48.8
	47									49.5
10	48.2	48.3			1	-1.3			10	48.3	48.5			1	-1.8
	48.3									48.5
	48.3									48.7
ATP conc	Tm	average			log conc	ΔTm			ATP conc	Tm	average			log conc	ΔTm
0	50.7	50.5							0	50.7	50.5
	50.3									50.3
	50.5									50.5
0.1	46.5	46.5			-1	-4			0.1	48.5	48.5			-1	-2
	46.5									48.3
	46.5									48.7
0.5	46.5	46.8			-0.30103	-3.7			0.5	47.8	48.1			-0.30103	-2.4
	47.3									48.3
	46.5									48.3
1	46.8	46.7			0	-3.8			1	48	48			0	-2.5
	46.5									48
	46.7									48
5	47.5	47.5			0.69897	-3			5	48.5	48.6			0.69897	-1.9
	47.5									48.5
	47.5									48.7
10	47.8	48			1	-2.5			10	48.7	48.6			1	-1.9
	47.8									48.7
	48.5									48.5
ADP conc	Tm	average			log conc	ΔTm			ATP conc	Tm	average			log conc	ΔTm
0	47.5	47.7							0	47.5	47.7
	47.5									47.5
	48									48
0.1	45.3	45.6			-1	-2.1			0.1	48.5	47.7			-1	0
	46									47.2
	45.5									47.3
0.5	46	45.8			-0.30103	-1.9			0.5	47.7	47.7			-0.30103	0
	45.8									47.8
	45.5									47.7
1	46.2	46			0	-1.7			1	47.2	47.6			0	-0.1
	45.8									47.7
	46									47.8
5	46.8	46.9			0.69897	-0.8			5	48.7	48.7			0.69897	1
	46.8									48.7
	47									48.7
10	48	47.7			1	0			10	48.8	48.6			1	0.9
	48									48.7
	47.2									48.3
ADP conc	Tm	average			log conc	ΔTm			ATP conc	Tm	average			log conc	ΔTm
0	50.3	50.3							0	50.3	50.3
0.1	46.3	46.3			-1	-4			0.1	48.5	48.5			-1	-1.8
0.5	46	46			-0.30103	-4.3			0.5	47.7	47.7			-0.30103	-2.6
1	46.2	46.2			0	-4.1			1	48	48			0	-2.3
5	47	47			0.69897	-3.3			5	48.5	48.5			0.69897	-1.8
10	47.2	47.2			1	-3.1			10	48.5	48.5			1	-1.8
R287A
ADP conc	Tm	average			log conc	ΔTm			ATP conc	Tm	average			log conc	ΔTm
0	63.8	64.1							0	64.3	64.1
	63.8									64.3
	64									64.3
0.1	60	60			-1	-4.1			0.1	60.8	60.9			-1	-3.2
	60									60.8
	60									61
0.5	60	60			-0.30103	-4.1			0.5	60.5	60.5			-0.30103	-3.6
	60									60.5
	60									60.5
1	60	60			0	-4.1			1	60.5	60.4			0	-3.7
	60									60.5
	60									60.3
5	60.3	60.4			0.69897	-3.7			5	60.3	60.2			0.69897	-3.9
	60.5									60.2
	60.5									60.2
10	60.2	60.1			1	-4			10	60	60			1	-4.1
	60.2									60
	60									60
ADP conc	Tm	average			log conc	ΔTm			ATP conc	Tm	average			log conc	ΔTm
0	64.5	64.5							0	64.5	64.5
	64.3									64.5
	64.5									64.5
0.1	60.7	60.6			-1	-3.9			0.1	61.3	61.3			-1	-3.2
	60.5									61.5
	60.5									61.2
0.5	60.8	60.7			-0.30103	-3.8			0.5	61	61			-0.30103	-3.5
	60.7									61
	60.7									61
1	60.7	60.7			0	-3.8			1	61	61			0	-3.5
	60.8									61
	60.7									61
5	61	61			0.69897	-3.5			5	61	60.9			0.69897	-3.6
	61									60.8
	61									60.8
10	61.3	61.3			1	-3.2			10	60.7	60.6			1	-3.9
	61.3									60.5
	61.3									60.5
ADP conc	Tm	average			log conc	ΔTm			ATP conc	Tm	average			log conc	ΔTm
0	64.5	64.5							0	64.5	64.5
	64.5									64.5
	64.5									64.5
0.1	60.2	60.1			-1	-4.4			0.1	60.8	60.9			-1	-3.6
	60									61
	60									61
0.5	60.2	60.1			-0.30103	-4.4			0.5	60.5	60.6			-0.30103	-3.9
	60.2									60.7
	60									60.7
1	60.3	60.2			0	-4.3			1	60.5	60.5			0	-4
	60.2									60.5
	60.2									60.5
5	60.7	60.6			0.69897	-3.9			5	60.3	60.3			0.69897	-4.2
	60.5									60.3
	60.7									60.3
10	60.7	60.7			1	-3.8			10	60	60			1	-4.5
	60.7									60
	60.7									60
ADP conc	Tm	average			log conc	ΔTm			ATP conc	Tm	average			log conc	ΔTm
0	63.8	63.9							0	63.8	63.9
	64									64
0.1	58.5	58.4			-1	-5.5			0.1	61	60.9			-1	-3
	58.2									60.7
0.5	58.5	58.7			-0.30103	-5.2			0.5	59.2	59.5			-0.30103	-4.4
	58.8									59.7
1	59	58.9			0	-5			1	59.5	59.5			0	-4.4
	58.8									59.5
5	59.2	59.3			0.69897	-4.6			5	59.5	59.6			0.69897	-4.3
	59.3									59.7
10	59	59.3			1	-4.6			10	59.2	59.1			1	-4.8
	59.5									59
4b
wt
ADP conc	Tm	average			log conc	ΔTm			ATP conc	Tm	average			log conc	ΔTm
0	49.5	49.4							0	49.2	49.3
	49.3									49.2
	49.5									49.5
0.1					-1				0.1					-1
0.5					-0.30103				0.5					-0.30103
1	53.2	53.3			0	3.9			1	51.8	51.8			0	2.5
	53.2									51.8
	53.5									51.7
5	57.3	57.4			0.69897	8			5	56.7	56.7			0.69897	7.4
	57.3									56.7
	57.5									56.8
10	58.5	58.5			1	9.1			10	59.2	59.3			1	10
	58.5									59.5
	58.5									59.2
ADP conc	Tm	average			log conc	ΔTm			ATP conc	Tm	average			log conc	ΔTm
0	49	48.9							0	48.7	48.9
	49.2									48.7
	49									48.8
0.1	50	50			-1	1.1			0.1	50	49.9			-1	1
	50									49.8
	50									49.8
0.5	51.7	51.6			-0.30103	2.7			0.5	51.2	51.3			-0.30103	2.4
	51.5									51
	51.7									51.7
1	53.3	53.3			0	4.4			1	52.7	53.1			0	4.2
	53.2									53.5
	53.3									53
5	57.5	57.6			0.69897	8.7			5	58.2	58.2			0.69897	9.3
	57.7									58.2
	57.5									58.2
10	58.5	58.5			1	9.6			10	59.2	59.2			1	10.3
	58.5									59.3
	58.5									59.2
ADP conc	Tm	average			log conc	ΔTm			ATP conc	Tm	average			log conc	ΔTm
0	49.5	49.6							0	49.5	49.6
	49.3									49.7
	49.5									49.8
0.1	49.5	49.7			-1	0.1			0.1	49.8	49.9			-1	0.3
	49.7									50
	49.8									49.8
0.5	51	51			-0.30103	1.4			0.5	51	51			-0.30103	1.4
	51									51
	51									51
1	52.5	52.7			0	3.1			1	53.7	53.5			0	3.9
	52.7									53.3
	52.8									53.5
5	57	57			0.69897	7.4			5	57.5	57.3			0.69897	7.7
	57									57.3
	57									57.2
10	58.2	58.3			1	8.7			10	58	58			1	8.4
	58.2									58
	58.5									58
ADP conc	Tm	average			log conc	ΔTm			ATP conc	Tm	average			log conc	ΔTm
0	49.5	50.3							0	51	50.3
	49.5									51
	49.5									51
0.1	49.8	49.8			-1	-0.5			0.1	49	49			-1	-1.3
	49.8									49
	49.8									49
0.5	51	51			-0.30103	0.7			0.5	50.3	50.3			-0.30103	0
	51									50.3
	51									50.3
1	52	51.9			0	1.6			1	51	51			0	0.7
	51.8									51
	51.8									51
5	56	55.9			0.69897	5.6			5	54.8	54.9			0.69897	4.6
	55.8									55
	56									54.8
10	57	57			1	6.7			10	55.8	55.8			1	5.5
	57									55.8
	57									55.8
ADP conc	Tm	average			log conc	ΔTm			ATP conc	Tm	average			log conc	ΔTm
0	48.5	49.4							0	50.3	49.4
	48.5									50.3
	48.5									50.5
0.1	49	49			-1	-0.4			0.1	49.3	49.5			-1	0.1
	49									49.7
	49									49.5
0.5	50	50.1			-0.30103	0.7			0.5	50.7	50.7			-0.30103	1.3
	50.2									50.5
	50.2									51
1	51	51.1			0	1.7			1	51.8	51.8			0	2.4
	51									51.8
	51.2									51.8
5	55.2	55.3			0.69897	5.9			5	55.7	55.6			0.69897	6.2
	55.3									55.7
	55.3									55.5
10	56.5	56.5			1	7.1			10	56.2	56.3			1	6.9
	56.5									56.3
	56.5									56.3
ADP conc	Tm	average			log conc	ΔTm			ATP conc	Tm	average			log conc	ΔTm
0	50.5	50.9							0	51	50.9
	50.8									51
	50.8									51
0.1	49.2	49.2			-1	-1.7			0.1	49.5	49.5			-1	-1.4
	49									49.5
	49.3									49.5
0.5	50	50.1			-0.30103	-0.8			0.5	50.3	50.4			-0.30103	-0.5
	50.2									50.5
	50									50.3
1	50.7	50.7			0	-0.2			1	51.3	51.3			0	0.4
	50.7									51.2
	50.7									51.3
5	54.5	54.8			0.69897	3.9			5	55.5	55.5			0.69897	4.6
	54.8									55.5
	55									55.5
10	56.2	56.3			1	5.4			10	56.2	56.2			1	5.3
	56.3									56.3
	56.3									56.2
ADP conc	Tm	average			log conc	ΔTm			ATP conc	Tm	average			log conc	ΔTm
0	50.7	50.7							0	50.7	50.7
	50.8									50.8
	50.7									50.7
0.1	48.5	48.7			-1	-2			0.1	49.2	49.1			-1	-1.6
	48.7									49
	48.8									49
0.5	49.8	49.7			-0.30103	-1			0.5	49.8	49.8			-0.30103	-0.9
	49.7									49.8
	49.5									49.8
1	50.3	50.4			0	-0.3			1	50.5	50.6			0	-0.1
	50.5									50.5
	50.5									50.7
5	54.5	54.4			0.69897	3.7			5	55.2	55.1			0.69897	4.4
	54.5									55
	54.3									55
10	55.8	55.9			1	5.2			10	55.8	55.9			1	5.2
	56									55.8
	56									56
ADP conc	Tm	average			log conc	ΔTm			ATP conc	Tm	average			log conc	ΔTm
0	50.5	50.5							0	50.5	50.5
	50.5									50.5
	50.5									50.5
0.1	48.8	48.8			-1	-1.7			0.1	49.3	49.3			-1	-1.2
	48.8									49.3
	48.8									49.2
0.5	50	49.9			-0.30103	-0.6			0.5	49.7	49.7			-0.30103	-0.8
	49.8									49.8
	49.8									49.7
1	50.3	50.4			0	-0.1			1	50.5	50.5			0	0
	50.3									50.5
	50.5									50.5
5	54.2	54			0.69897	3.5			5	54.5	54.3			0.69897	3.8
	53.8									54.3
	54									54
10	55.3	55.6			1	5.1			10	55.7	55.7			1	5.2
	55.7									55.5
	55.8									56
N85A
ADP conc	Tm	average			log conc	ΔTm			ATP conc	Tm	average			log conc	ΔTm
0	49	49.3							0	51.8	51.7
	49.3									51.5
	49.7									51.8
0.1	48.5	48.5			-1	-0.8			0.1	48.8	48.7			-1	-3
	48.5									48.7
	48.5									48.7
0.5	49.2	49.5			-0.30103	0.2			0.5	49	49.2			-0.30103	-2.5
	49.5									49.2
	49.7									49.3
1	50.5	50.5			0	1.2			1	50	49.8			0	-1.9
	50.5									49.7
	50.5									49.8
5	54.3	54.4			0.69897	5.1			5	51	51			0.69897	-0.7
	54.5									51
	54.5									51
10	56	56			1	6.7			10	50.7	50.9			1	-0.8
	56									51
	56									51
ADP conc	Tm	average			log conc	ΔTm			ATP conc	Tm	average			log conc	ΔTm
0	51.5	51.6							0	51.5	51.5
	51.7									51.5
	51.5									51.5
0.1	47.7	48.1			-1	-3.5			0.1	48.5	48.5			-1	-3
	48									48.5
	48.5									48.5
0.5	49.3	49.6			-0.30103	-2			0.5	48.5	48.6			-0.30103	-2.9
	49.7									48.8
	49.7									48.5
1	50.5	50.5			0	-1.1			1	49.5	49.6			0	-1.9
	50.5									49.5
	50.5									49.8
5	53	53			0.69897	1.4			5	50.7	50.7			0.69897	-0.8
	53									50.8
	53									50.7
10	54.7	54.9			1	3.3			10	50.5	50.8			1	-0.7
	55									51
	55									51
ADP conc	Tm	average			log conc	ΔTm			ATP conc	Tm	average			log conc	ΔTm
0	50.5	50.5							0	49.2	49.3
	50.5									49.5
	50.5									49.2
0.1	48.5	48.5			-1	-2			0.1	48.5	48.2			-1	-1.1
	48.5									48.2
	48.5									48
0.5	49.5	49.5			-0.30103	-1			0.5	48.5	48.7			-0.30103	-0.6
	49.5									48.8
	49.5									48.8
1	50	50			0	-0.5			1	49.5	49.6			0	0.3
	50									49.5
	50									49.7
5	52.7	52.8			0.69897	2.3			5	50.8	50.7			0.69897	1.4
	52.8									50.7
	53									50.7
10	55.2	55.1			1	4.6			10	51	51.1			1	1.8
	55									51
	55.2									51.2
ADP conc	Tm	average			log conc	ΔTm			ATP conc	Tm	average			log conc	ΔTm
0	51	51.4							0	51	51.4
	51.5									51.5
	51.8									51.8
0.1	47	47.1			-1	-4.3			0.1	48.2	48.2			-1	-3.2
	46.8									47.8
	47.5									48.5
0.5	48.3	48.3			-0.30103	-3.1			0.5	49	48.8			-0.30103	-2.6
	48									48.7
	48.5									48.7
1	48.5	48.6			0	-2.8			1	49.5	49.6			0	-1.8
	48.5									49.5
	48.7									49.7
5	50	50.1			0.69897	-1.3			5	51	50.9			0.69897	-0.5
	50									50.8
	50.2									51
10	50.3	50.3			1	-1.1			10	51.3	51.3			1	-0.1
	50.3									51.2
ADP conc	Tm	average			log conc	ΔTm			ATP conc	Tm	average			log conc	ΔTm
0	50.8	50.9							0	50.8	50.9
	50.8									50.8
	51									51
0.1	48.2	48.2			-1	-2.7			0.1	47.5	47.2			-1	-3.7
	48.2									47.3
	48.3									46.8
0.5	49.2	49.2			-0.30103	-1.7			0.5	47.8	47.7			-0.30103	-3.2
	49.2									47.8
	49.2									47.5
1	49.5	49.6			0	-1.3			1	48.2	48.4			0	-2.5
	49.5									48.2
	49.7									48.7
5	51.3	51.4			0.69897	0.5			5	49.5	49.6			0.69897	-1.3
	51.5									49.5
	51.5									49.8
10	51.7	51.6			1	0.7			10	49.5	49.8			1	-1.1
	51.5									49.8
	51.7									50
ADP conc	Tm	average			log conc	ΔTm			ATP conc	Tm	average			log conc	ΔTm
0	51	51							0	50.7	50.8
	51									50.8
0.1	47.5	47.5			-1	-3.5			0.1	46.5	46.6			-1	-4.2
	47.5									46.7
0.5	47.5	47.5			-0.30103	-3.5			0.5					-0.30103
	47.5
1	47.8	47.9			0	-3.1			1	47.3	48.3			0	-2.5
	48									49.3
5	49.5	49.5			0.69897	-1.5			5	49	48.9			0.69897	-1.9
	49.5									48.8
10	50	49.9			1	-1.1			10	49.5	49.7			1	-1.1
	49.8									49.8
ADP conc	Tm	average			log conc	ΔTm			ATP conc	Tm	average			log conc	ΔTm
0	50.7	50.7							0	50.8	50.8
	50.8									50.8
	50.7									50.7
0.1	47.2	47.2			-1	-3.5			0.1	47	46.8			-1	-4
	47.5									47
	46.8									46.5
0.5	48.2	48			-0.30103	-2.7			0.5	46.8	47.1			-0.30103	-3.7
	47.8									47
	48									47.5
1	48.7	48.8			0	-1.9			1	48.3	48.3			0	-2.5
	48.8									48.2
	48.8									48.3
5	51	50.9			0.69897	0.2			5	50	49.7			0.69897	-1.1
	51									49.7
	50.8									49.5
10	51.3	51.4			1	0.7			10	50	50.1			1	-0.7
	51.5									50.2
	51.5									50.2
N96A
ADP conc	Tm	average			log conc	ΔTm			ATP conc	Tm	average			log conc	ΔTm
0	50.3	50.3							0	50	50.2
	50.2									50.5
	50.5									50.2
0.1	47.7	47.7			-1	-2.6			0.1	46.7	46.8			-1	-3.4
	48									46.7
	47.5									47
0.5	49	48.9			-0.30103	-1.4			0.5	47	47.4			-0.30103	-2.8
	48.8									47.8
	49									47.5
1	49.5	49.3			0	-1			1	48.2	48.2			0	-2
	49.5									48.3
	48.8									48.2
5	50.8	51.6			0.69897	1.3			5	51.5	51.5			0.69897	1.3
	52									51.5
	52									51.5
10					1				10					1
ADP conc	Tm	average			log conc	ΔTm			ATP conc	Tm	average			log conc	ΔTm
0	46.2	48.1							0	50	48.1
	45.8									50.2
	46.3									50.2
0.1	46.5	46.5			-1	-1.6			0.1	47.2	47.1			-1	-1
	46.5									47
	46.5									47
0.5	48	48.1			-0.30103	0			0.5	47.7	47.8			-0.30103	-0.3
	48									47.8
	48.2									47.8
1	48.8	48.9			0	0.8			1	48.8	48.7			0	0.6
	48.8									48.7
	49									48.7
5	51	51.1			0.69897	3			5	50.3	50.4			0.69897	2.3
	51									50.5
	51.2									50.3
10	51.7	51.8			1	3.7			10	50.5	50.6			1	2.5
	51.8									50.7
	52									50.7
ADP conc	Tm	average			log conc	ΔTm			ATP conc	Tm	average			log conc	ΔTm
0	48	48.1							0	50	49.9
	48.2									49.7
	48.2									50
0.1	47.5	47.5			-1	-0.6			0.1	46.8	46.8			-1	-3.1
	47.5									46.8
	47.5									46.8
0.5	48.3	48.4			-0.30103	0.3			0.5	47.2	47.1			-0.30103	-2.8
	48.3									47.2
	48.5									47
1	49.2	49.3			0	1.2			1	48.2	48.1			0	-1.8
	49.3									48
	49.3									48.2
5	51.7	51.7			0.69897	3.6			5	50.5	50.5			0.69897	0.6
	51.7									50.5
	51.8									50.5
10	54.5	54.7			1	6.6			10	51.2	51.1			1	1.2
	54.8									51
	54.8									51
ADP conc	Tm	average			log conc	ΔTm			ATP conc	Tm	average			log conc	ΔTm
0	47.5	47.5							0	47.5	47.5
	47.5									47.5
	47.5									47.5
0.1	45.8	45.8			-1	-1.7			0.1	45.7	45.8			-1	-1.7
	45.8									45.7
	45.8									46
0.5	46.2	46.3			-0.30103	-1.2			0.5	46	46.2			-0.30103	-1.3
	46.3									46.3
	46.3									46.3
1	47	46.9			0	-0.6			1	47	47.1			0	-0.4
	47									47
	46.8									47.3
5	49	49			0.69897	1.5			5	48.8	48.8			0.69897	1.3
	49									48.7
	49									49
10	49.5	49.6			1	2.1			10	49.2	49.3			1	1.8
	49.5									49.3
	49.7									49.3
ADP conc	Tm	average			log conc	ΔTm			ATP conc	Tm	average			log conc	ΔTm
0	49.8	49.9							0	50.2	49.9
	49.2									50
	50									50.2
0.1	45.7	45.8			-1	-4.1			0.1	45.8	46.1			-1	-3.8
	45.7									46.5
	46									46
0.5	46.3	46.4			-0.30103	-3.5			0.5	46.5	46.5			-0.30103	-3.4
	46.5									46.5
	46.5									46.5
1	47.2	47.1			0	-2.8			1	47	47.1			0	-2.8
	47									47.2
	47.2									47.2
5	49.2	49.2			0.69897	-0.7			5	48.7	48.6			0.69897	-1.3
	49.3									48.5
	49.2									48.5
10	50.2	50.1			1	0.2			10	49	48.9			1	-1
	50									48.8
	50.2									49
ADP conc	Tm	average			log conc	ΔTm			ATP conc	Tm	average			log conc	ΔTm
0	49.8	49.8							0	47.3	47.1
	49.8									47
	49.7									47
0.1	46.7	46.8			-1	-3			0.1	46	46.1			-1	-1
	46.8									46.2
	46.8									46
0.5	47.3	47.3			-0.30103	-2.5			0.5	46.2	46.3			-0.30103	-0.8
	47.3									46.3
	47.3									46.3
1	47.8	47.7			0	-2.1			1	46.8	46.9			0	-0.2
	47.7									47
	47.7									47
5	49.5	49.4			0.69897	-0.4			5	48.7	48.6			0.69897	1.5
	49.5									48.7
	49.3									48.5
10	50.3	50.4			1	0.6			10	49.3	49.4			1	2.3
	50.5									49.5
	50.5									49.5
L135A
ADP conc	Tm	average			log conc	ΔTm			ATP conc	Tm	average			log conc	ΔTm
0	50.7	50.9							0	50.7	50.6
	51									50.7
	51									50.5
0.1	43.8	43.8			-1	-7.1			0.1	45.2	45			-1	-5.6
	44									44.8
	43.5									45
0.5	44.3	44.8			-0.30103	-6.1			0.5	45	45.1			-0.30103	-5.5
	45.2									45.2
	45									45.2
1	46.5	46.1			0	-4.8			1	46	45.8			0	-4.8
	46									45.8
	45.8									45.5
5	47.5	47.9			0.69897	-3			5	47.2	47.2			0.69897	-3.4
	48									47.3
	48.2									47.2
10	49.3	49.5			1	-1.4			10	49.8	49.1			1	-1.5
	49.7									48
	49.5									49.5
ADP conc	Tm	average			log conc	ΔTm			ATP conc	Tm	average			log conc	ΔTm
0	50	50.3							0	50	50.3
	50.5									50.5
	50.5									50.5
0.1	43.5	41.9			-1	-8.4			0.1	45.2	45			-1	-5.3
	39.5									44.5
	42.8									45.3
0.5	43.5	43.7			-0.30103	-6.6			0.5	46.2	46.1			-0.30103	-4.2
	44									46
	43.7									46.2
1	44	44.1			0	-6.2			1	46.5	46.1			0	-4.2
	44.2									46
	44.2									45.7
5	45.8	45.9			0.69897	-4.4			5	47.5	47.6			0.69897	-2.7
	45.8									47.7
	46.2									47.5
10	47.8	47.8			1	-2.5			10	48.7	48.8			1	-1.5
	47.7									48.7
	48									49
ADP conc	Tm	average			log conc	ΔTm			ATP conc	Tm	average			log conc	ΔTm
0	50.7	50.5							0	50.7	50.5
	50.3									50.3
	50.5									50.5
0.1	42.5	42.7			-1	-7.8			0.1	45.7	45.8			-1	-4.7
	42									45.8
	43.5									46
0.5	44.2	44.7			-0.30103	-5.8			0.5	46.2	46.3			-0.30103	-4.2
	45.2									46.3
	44.7									46.3
1	45.5	45.7			0	-4.8			1	46.8	47			0	-3.5
	45.7									47
	46									47.2
5	47.5	47.4			0.69897	-3.1			5	49.7	49.7			0.69897	-0.8
	47.3									49.8
	47.3									49.5
10	48.7	48.5			1	-2			10	50	50.1			1	-0.4
	48.3									50.3
	48.5									50
V138A
ADP conc	Tm	average			log conc	ΔTm			ATP conc	Tm	average			log conc	ΔTm
0	51.7	51.8							0	52.2	52.2
	51.8									52.2
	52									52.2
0.1	50.3	50.4			-1	-1.4			0.1	50.5	50.5			-1	-1.7
	50.5									50.5
	50.5									50.5
0.5	50.8	50.8			-0.30103	-1			0.5	50.7	50.7			-0.30103	-1.5
	50.8									50.7
	50.8									50.8
1	51.2	51.3			0	-0.5			1	51	51			0	-1.2
	51.3									51
	51.3									51
5	53	53			0.69897	1.2			5	52.5	52.6			0.69897	0.4
	53									52.7
	53									52.7
10	55.2	55.2			1	3.4			10	53.2	53.1			1	0.9
	54.8									53
	55.5									53
ADP conc	Tm	average			log conc	ΔTm			ATP conc	Tm	average			log conc	ΔTm
0	51.8	51.8							0	51.5	51.7
	51.8									52
	51.8									51.7
0.1	49.3	49.4			-1	-2.4			0.1	49.5	49.5			-1	-2.2
	49.5									49.5
	49.5									49.5
0.5	50	49.9			-0.30103	-1.9			0.5	49.8	49.9			-0.30103	-1.8
	49.8									49.8
	50									50
1	50.5	50.4			0	-1.4			1	50.2	50.2			0	-1.5
	50.3									50.2
	50.3									50.3
5	52	52.1			0.69897	0.3			5	51.5	51.4			0.69897	-0.3
	52									51.5
	52.2									51.3
10	53.3	53.4			1	1.6			10	51.5	51.6			1	-0.1
	53.5									51.7
	53.5									51.7
ADP conc	Tm	average			log conc	ΔTm			ATP conc	Tm	average			log conc	ΔTm
0	52	51.9							0	51.5	51.5
	51.8									51.5
	51.8									51.5
0.1	49.5	49.7			-1	-2.2			0.1	49.5	49.7			-1	-1.8
	49.8									49.8
	49.7									49.7
0.5	50	50.1			-0.30103	-1.8			0.5	50	50			-0.30103	-1.5
	50.2									50
	50									50
1	50.5	50.5			0	-1.4			1	50.2	50.2			0	-1.3
	50.5									50.2
	50.5									50.2
5	52	52			0.69897	0.1			5	51.3	51.3			0.69897	-0.2
	52.2									51.3
	51.8									51.3
10	53	53			1	1.1			10	51.7	51.6			1	0.1
	53									51.5
	53									51.7
ADP conc	Tm	average			log conc	ΔTm			ATP conc	Tm	average			log conc	ΔTm
0	51.5	51.6							0	51.5	51.6
	51.5									51.5
	51.7									51.7
0.1	48.3	48.4			-1	-3.2			0.1	49.5	49.7			-1	-1.9
	48.2									49.7
	48.7									49.8
0.5	49.2	49.2			-0.30103	-2.4			0.5	50	50			-0.30103	-1.6
	49.2									50
	49.3									50
1	49.7	49.6			0	-2			1	50	50			0	-1.6
	49.5									50
	49.5									50
5	50.5	50.5			0.69897	-1.1			5	50.5	50.5			0.69897	-1.1
	50.5									50.5
	50.5									50.5
10	50.8	50.7			1	-0.9			10	50.7	50.6			1	-1
	50.5									50.5
	50.7									50.7
G192A
ADP conc	Tm	average			log conc	ΔTm			ATP conc	Tm	average			log conc	ΔTm
0	50.2	50.2							0	49.5	49.5
	50.3									49.5
	50									49.5
0.1					-1				0.1					-1
0.5					-0.30103				0.5					-0.30103
1	49.2	49.3			0	-0.9			1	48.5	48.6			0	-0.9
	49.3									48.7
	49.5									48.7
5	50.5	50.6			0.69897	0.4			5	49.8	49.9			0.69897	0.4
	50.7									49.8
	50.5									50
10	51.3	51.2			1	1			10	51	50.9			1	1.4
	51									51
	51.2									50.7
ADP conc	Tm	average			log conc	ΔTm			ATP conc	Tm	average			log conc	ΔTm
0	51	51							0	51	51
	51									51
	51									51
0.1	47.5	47.7			-1	-3.3			0.1	49.8	49.7			-1	-1.3
	47.7									49.7
	47.8									49.5
0.5	47.8	48			-0.30103	-3			0.5	49.2	49.2			-0.30103	-1.8
	48.3									49.3
	48									49.2
1	48.7	48.7			0	-2.3			1	49.3	49.4			0	-1.6
	48.5									49.5
	49									49.3
5	50.3	50.4			0.69897	-0.6			5	50.7	50.6			0.69897	-0.4
	50.5									50.7
	50.5									50.5
10	51.2	51.2			1	0.2			10	51	50.9			1	-0.1
	51.2									51
	51.2									50.8
ADP conc	Tm	average			log conc	ΔTm			ATP conc	Tm	average			log conc	ΔTm
0	49.2	49.7							0	50.8	50.8
	50									50.5
	49.8									51
0.1	48	48.2			-1	-1.5			0.1	50	49.2			-1	-1.6
	48.2									48.3
	48.3
0.5	47.8	47.7			-0.30103	-2			0.5	47.5	48.1			-0.30103	-2.7
	47.8									48.7
	47.5
1	48.5	48.4			0	-1.3			1	48.3	48.7			0	-2.1
	48.3									49
	48.3
5	49.8	49.8			0.69897	0.1			5	50.2	50.2			0.69897	-0.6
	50									50.2
	49.7
10	51.5	51.8			1	2.1			10	50.7	50.8			1	0
	52									50.8
	51.8									51
Y196A
ADP conc	Tm	average			log conc	ΔTm			ATP conc	Tm	average			log conc	ΔTm
0	48.7	48.6							0	49	48.9
	48.7									49
	48.3									48.8
0.1					-1				0.1					-1
0.5					-0.30103				0.5					-0.30103
1	48.8	48.9			0	0.3			1	49	48.9			0	0
	48.8									49
	49									48.8
5	50.8	50.9			0.69897	2.3			5	50.2	50.2			0.69897	1.3
	51									50.2
	50.8									50.2
10	51.5	51.7			1	3.1			10	51.2	51.2			1	2.3
	51.8									51.2
	51.7									51.3
ADP conc	Tm	average			log conc	ΔTm			ATP conc	Tm	average			log conc	ΔTm
0	49.5	49.6							0	49.7	49.6
	49.7									49.5
										49.7
0.1	49	48.9			-1	-0.7			0.1	49.5	49.5			-1	-0.1
	48.8									49.5
	49									49.5
0.5	49.5	49.4			-0.30103	-0.2			0.5	49.5	49.4			-0.30103	-0.2
	49.3									49.3
	49.3									49.3
1	49.8	49.8			0	0.2			1	49.5	49.5			0	-0.1
	49.8									49.5
	49.7									49.5
5	51.8	51.7			0.69897	2.1			5	50.7	50.7			0.69897	1.1
	51.5									50.7
	51.7									50.7
10	53.2	52.8			1	3.2			10	52.5	52.6			1	3
	52.8									52.7
	52.3									52.5
ADP conc	Tm	average			log conc	ΔTm			ATP conc	Tm	average			log conc	ΔTm
0	49.7	49.7							0	50.2	50.1
	49.7									50
0.1	49.2	49.2			-1	-0.5			0.1	50	50			-1	-0.1
	49.2									50
0.5	49.5	49.5			-0.30103	-0.2			0.5	49.5	49.6			-0.30103	-0.5
	49.5									49.7
1	49.8	49.8			0	0.1			1	49.5	49.6			0	-0.5
	49.8									49.7
5	51.8	51.7			0.69897	2			5	51.5	51.5			0.69897	1.4
	51.5									51.5
10	53.8	53.6			1	3.9			10	53.5	53.5			1	3.4
	53.3									53.5
ADP conc	Tm	average			log conc	ΔTm			ATP conc	Tm	average			log conc	ΔTm
0	50.3	50.2							0	50.3	50.2
	50									50
0.1	48.3	48.4			-1	-1.8			0.1	50.3	50.3			-1	0.1
	48.5									50.2
0.5	48	48.3			-0.30103	-1.9			0.5	50.2	50.1			-0.30103	-0.1
	48.5									50
1	48.7	48.7			0	-1.5			1	50.2	50.2			0	0
	48.7									50.2
5	50	50			0.69897	-0.2			5	50.2	50.1			0.69897	-0.1
	50									50
10	50.7	50.6			1	0.4			10	50.7	50.6			1	0.4
	50.5									50.5

## Sheet: Figure 5 values
Figure 5	Tm and calculated ΔTm values
5a
wt
ADP conc	Tm	average			log conc	ΔTm			ATP conc	Tm	average			log conc	ΔTm
0	49.5	49.4							0	49.2	49.3
	49.3									49.2
	49.5									49.5
0.1					-1				0.1					-1
0.5					-0.30103				0.5					-0.30103
1	53.2	53.3			0	3.9			1	51.8	51.8			0	2.5
	53.2									51.8
	53.5									51.7
5	57.3	57.4			0.69897	8			5	56.7	56.7			0.69897	7.4
	57.3									56.7
	57.5									56.8
10	58.5	58.5			1	9.1			10	59.2	59.3			1	10
	58.5									59.5
	58.5									59.2
ADP conc	Tm	average			log conc	ΔTm			ATP conc	Tm	average			log conc	ΔTm
0	49	48.9							0	48.7	48.9
	49.2									48.7
	49									48.8
0.1	50	50			-1	1.1			0.1	50	49.9			-1	1
	50									49.8
	50									49.8
0.5	51.7	51.6			-0.30103	2.7			0.5	51.2	51.3			-0.30103	2.4
	51.5									51
	51.7									51.7
1	53.3	53.3			0	4.4			1	52.7	53.1			0	4.2
	53.2									53.5
	53.3									53
5	57.5	57.6			0.69897	8.7			5	58.2	58.2			0.69897	9.3
	57.7									58.2
	57.5									58.2
10	58.5	58.5			1	9.6			10	59.2	59.2			1	10.3
	58.5									59.3
	58.5									59.2
ADP conc	Tm	average			log conc	ΔTm			ATP conc	Tm	average			log conc	ΔTm
0	49.5	49.6							0	49.5	49.6
	49.3									49.7
	49.5									49.8
0.1	49.5	49.7			-1	0.1			0.1	49.8	49.9			-1	0.3
	49.7									50
	49.8									49.8
0.5	51	51			-0.30103	1.4			0.5	51	51			-0.30103	1.4
	51									51
	51									51
1	52.5	52.7			0	3.1			1	53.7	53.5			0	3.9
	52.7									53.3
	52.8									53.5
5	57	57			0.69897	7.4			5	57.5	57.3			0.69897	7.7
	57									57.3
	57									57.2
10	58.2	58.3			1	8.7			10	58	58			1	8.4
	58.2									58
	58.5									58
ADP conc	Tm	average			log conc	ΔTm			ATP conc	Tm	average			log conc	ΔTm
0	49.5	50.3							0	51	50.3
	49.5									51
	49.5									51
0.1	49.8	49.8			-1	-0.5			0.1	49	49			-1	-1.3
	49.8									49
	49.8									49
0.5	51	51			-0.30103	0.7			0.5	50.3	50.3			-0.30103	0
	51									50.3
	51									50.3
1	52	51.9			0	1.6			1	51	51			0	0.7
	51.8									51
	51.8									51
5	56	55.9			0.69897	5.6			5	54.8	54.9			0.69897	4.6
	55.8									55
	56									54.8
10	57	57			1	6.7			10	55.8	55.8			1	5.5
	57									55.8
	57									55.8
ADP conc	Tm	average			log conc	ΔTm			ATP conc	Tm	average			log conc	ΔTm
0	48.5	49.4							0	50.3	49.4
	48.5									50.3
	48.5									50.5
0.1	49	49			-1	-0.4			0.1	49.3	49.5			-1	0.1
	49									49.7
	49									49.5
0.5	50	50.1			-0.30103	0.7			0.5	50.7	50.7			-0.30103	1.3
	50.2									50.5
	50.2									51
1	51	51.1			0	1.7			1	51.8	51.8			0	2.4
	51									51.8
	51.2									51.8
5	55.2	55.3			0.69897	5.9			5	55.7	55.6			0.69897	6.2
	55.3									55.7
	55.3									55.5
10	56.5	56.5			1	7.1			10	56.2	56.3			1	6.9
	56.5									56.3
	56.5									56.3
ADP conc	Tm	average			log conc	ΔTm			ATP conc	Tm	average			log conc	ΔTm
0	50.5	50.9							0	51	50.9
	50.8									51
	50.8									51
0.1	49.2	49.2			-1	-1.7			0.1	49.5	49.5			-1	-1.4
	49									49.5
	49.3									49.5
0.5	50	50.1			-0.30103	-0.8			0.5	50.3	50.4			-0.30103	-0.5
	50.2									50.5
	50									50.3
1	50.7	50.7			0	-0.2			1	51.3	51.3			0	0.4
	50.7									51.2
	50.7									51.3
5	54.5	54.8			0.69897	3.9			5	55.5	55.5			0.69897	4.6
	54.8									55.5
	55									55.5
10	56.2	56.3			1	5.4			10	56.2	56.2			1	5.3
	56.3									56.3
	56.3									56.2
ADP conc	Tm	average			log conc	ΔTm			ATP conc	Tm	average			log conc	ΔTm
0	50.7	50.7							0	50.7	50.7
	50.8									50.8
	50.7									50.7
0.1	48.5	48.7			-1	-2			0.1	49.2	49.1			-1	-1.6
	48.7									49
	48.8									49
0.5	49.8	49.7			-0.30103	-1			0.5	49.8	49.8			-0.30103	-0.9
	49.7									49.8
	49.5									49.8
1	50.3	50.4			0	-0.3			1	50.5	50.6			0	-0.1
	50.5									50.5
	50.5									50.7
5	54.5	54.4			0.69897	3.7			5	55.2	55.1			0.69897	4.4
	54.5									55
	54.3									55
10	55.8	55.9			1	5.2			10	55.8	55.9			1	5.2
	56									55.8
	56									56
ADP conc	Tm	average			log conc	ΔTm			ATP conc	Tm	average			log conc	ΔTm
0	50.5	50.5							0	50.5	50.5
	50.5									50.5
	50.5									50.5
0.1	48.8	48.8			-1	-1.7			0.1	49.3	49.3			-1	-1.2
	48.8									49.3
	48.8									49.2
0.5	50	49.9			-0.30103	-0.6			0.5	49.7	49.7			-0.30103	-0.8
	49.8									49.8
	49.8									49.7
1	50.3	50.4			0	-0.1			1	50.5	50.5			0	0
	50.3									50.5
	50.5									50.5
5	54.2	54			0.69897	3.5			5	54.5	54.3			0.69897	3.8
	53.8									54.3
	54									54
10	55.3	55.6			1	5.1			10	55.7	55.7			1	5.2
	55.7									55.5
	55.8									56
S29A
ADP conc	Tm	average			log conc	ΔTm			ATP conc	Tm	average			log conc	ΔTm
0	46	46.7							0	45	47.7
	47									49
	47.2									49.2
0.1					-1				0.1					-1
0.5					-0.30103				0.5					-0.30103
1	50.7	50.7			0	4			1	51.3	51.9			0	4.2
	50.7									52.3
	50.7									52
5	57.2	57.1			0.69897	10.4			5	58.3	58.2			0.69897	10.5
	57									58.2
	57									58.2
10	58	58			1	11.3			10	58	59.1			1	11.4
	58									59.7
	58									59.5
ADP conc	Tm	average			log conc	ΔTm			ATP conc	Tm	average			log conc	ΔTm
0	46	46.8							0	49	49.1
	47									49
	47.3									49.2
0.1	48.3	48.3			-1	1.5			0.1	47	47.4			-1	-1.7
	48									47.5
	48.5									47.7
0.5	50.3	50.4			-0.30103	3.6			0.5	49.8	49.9			-0.30103	0.8
	50.5									50
	50.5									50
1	51.5	51.5			0	4.7			1	52.5	52.8			0	3.7
	51.5									52
	51.5									53.8
5	56.5	56.6			0.69897	9.8			5	57.7	57.8			0.69897	8.7
	56.7									58
	56.5									57.8
10	57.8	58			1	11.2			10	58.5	58.4			1	9.3
	58									58.3
	58.3									58.5
ADP conc	Tm	average			log conc	ΔTm			ATP conc	Tm	average			log conc	ΔTm
0	45.8	46.6							0	46.8	46.6
	46.2									47.5
	46									47.5
0.1	46.7	46.6			-1	0			0.1	47.8	47.8			-1	1.2
	46.5									47.7
	46.5									47.8
0.5	48	48.3			-0.30103	1.7			0.5	50	50			-0.30103	3.4
	48.3									50
	48.5									50
1	49.5	49.6			0	3			1	50.8	50.9			0	4.3
	49.7									51
	49.5									51
5	52	52.3			0.69897	5.7			5	55.5	55.4			0.69897	8.8
	52.3									55.7
	52.5									55
10	54	54.2			1	7.6			10	56.2	56.2			1	9.6
	54.2									56.5
	54.5									56
T92A
ADP conc	Tm	average			log conc	ΔTm			ATP conc	Tm	average			log conc	ΔTm
0	51.3	51.3							0	51.5	51.5
	51.3									51.5
	51.3									51.5
0.1	50.2	50.3			-1	-1			0.1	50.5	49.8			-1	-1.7
	50.3									48.7
	50.5									50.2
0.5	50.8	50.7			-0.30103	-0.6			0.5	50.3	50.4			-0.30103	-1.1
	50.7									50.5
	50.7									50.5
1	50.7	50.8			0	-0.5			1	50.5	50.7			0	-0.8
	51									51
	50.8									50.7
5	54.3	54.4			0.69897	3.1			5	53	53			0.69897	1.5
	54.3									53
	54.7									53
10					1				10					1
ADP conc	Tm	average			log conc	ΔTm			ATP conc	Tm	average			log conc	ΔTm
0	51.3	51.3							0	51	51.3
	51.3									51.5
	51.3									51.5
0.1					-1				0.1					-1
0.5					-0.30103				0.5					-0.30103
1	51	51.2			0	-0.1			1	51.5	51.4			0	0.1
	51									51.3
	51.7									51.5
5	56.3	56.2			0.69897	4.9			5	55.7	55.8			0.69897	4.5
										56
	56									55.8
10	57	56.9			1	5.6			10	57.5	57.4			1	6.1
	57									57.3
	56.8									57.3
ADP conc	Tm	average			log conc	ΔTm			ATP conc	Tm	average			log conc	ΔTm
0	50.7	51.6							0	52.5	51.6
	50.8									52.5
	50.7									52.5
0.1	50.5	50.6			-1	-1			0.1	51	50.9			-1	-0.7
	50.7									51
	50.5									50.8
0.5	51.7	51.6			-0.30103	0			0.5	51.5	51.4			-0.30103	-0.2
	51.5									51.3
	51.5									51.5
1	52.5	52.5			0	0.9			1	52.8	52.8			0	1.2
	52.5									52.7
	52.5									52.8
5	56.5	56.5			0.69897	4.9			5	56.3	56.4			0.69897	4.8
	56.5									56.5
	56.5									56.5
10	58.7	58.6			1	7			10	57.2	57.5			1	5.9
	58.5									57.2
	58.5									58
ADP conc	Tm	average			log conc	ΔTm			ATP conc	Tm	average			log conc	ΔTm
0	51.5	51.6							0	51.5	51.6
	51.7									51.7
	51.5									51.5
0.1	49.7	49.8			-1	-1.8			0.1	50.5	50.5			-1	-1.1
	49.8									50.5
	50									50.5
0.5	50.3	50.4			-0.30103	-1.2			0.5	50.8	50.8			-0.30103	-0.8
	50.3									50.7
	50.5									50.8
1	50.8	50.7			0	-0.9			1	51	51			0	-0.6
	50.7									51
	50.7									51
5	53.5	53.4			0.69897	1.8			5	54.3	54.1			0.69897	2.5
	53.3									54
	53.5									54
10	56	55.8			1	4.2			10	55.7	55.7			1	4.1
	55.7									55.8
	55.8									55.5
Q93A
ADP conc	Tm	average			log conc	ΔTm			ATP conc	Tm	average			log conc	ΔTm
0	51.7	51.8							0	50.7	50.9
	51.7									51
	52									51
0.1	50.7	50.7			-1	-1.1			0.1	50.5	50.4			-1	-0.5
	50.8									50.3
	50.7									50.5
0.5	51.2	51.3			-0.30103	-0.5			0.5	50.8	50.7			-0.30103	-0.2
	51.3									50.7
	51.3									50.7
1	51.8	51.7			0	-0.1			1	51.5	51.3			0	0.4
	51.7									51.3
	51.7									51.2
5	55	55.1			0.69897	3.3			5	55	55			0.69897	4.1
	55.2									55
	55.2									55
10	56.5	56.5			1	4.7			10	56.2	56.1			1	5.2
	56.5									56
	56.5									56
ADP conc	Tm	average			log conc	ΔTm			ATP conc	Tm	average			log conc	ΔTm
0	51	51							0	51.3	51.4
	51									51.3
	51									51.5
0.1	49.8	49.9			-1	-1.1			0.1	50.3	50.3			-1	-1.1
	50									50.2
	50									50.3
0.5	50.5	50.5			-0.30103	-0.5			0.5	50	50.3			-0.30103	-1.1
	50.5									50.5
	50.5									50.5
1	51	51			0	0			1	51	51			0	-0.4
	51									51
	51									51
5	55.3	55.3			0.69897	4.3			5	54.2	54.4			0.69897	3
	55.3									54.5
	55.2									54.5
10	56.7	56.8			1	5.8			10	56	56.1			1	4.7
	56.8									56.2
	56.8									56
ADP conc	Tm	average			log conc	ΔTm			ATP conc	Tm	average			log conc	ΔTm
0	51.5	51.7							0	51.5	51.7
	51.8									51.8
	51.8									51.8
0.1	50	50			-1	-1.7			0.1	50.5	50.5			-1	-1.2
	50									50.5
	50									50.5
0.5	50.5	50.5			-0.30103	-1.2			0.5	50.7	50.7			-0.30103	-1
	50.5									50.7
	50.5									50.7
1	51	51			0	-0.7			1	51.2	51.1			0	-0.6
	51									51
	51									51
5	54.5	54.6			0.69897	2.9			5	54.7	54.7			0.69897	3
	54.5									54.7
	54.7									54.7
10	56.3	56.3			1	4.6			10	56.2	56.1			1	4.4
	56.3									56
	56.2									56
ADP conc	Tm	average			log conc	ΔTm			ATP conc	Tm	average			log conc	ΔTm
0	50.5	50.6							0	50.5	50.6
	50.7									50.7
	50.7									50.7
0.1	50	49.9			-1	-0.7			0.1	50.3	50.2			-1	-0.4
	49.8									50.2
	50									50.2
0.5	50.7	50.7			-0.30103	0.1			0.5	50.5	50.6			-0.30103	0
	50.7									50.5
	50.8									50.7
1	51.5	51.3			0	0.7			1	51.2	51.2			0	0.6
	51.2									51.2
	51.3									51.2
5	55.7	55.8			0.69897	5.2			5	55.7	55.6			0.69897	5
	55.8									55.5
	55.8									55.7
10	57	57.1			1	6.5			10	57	57			1	6.4
	57.2									57
	57.2									57
F97A
ADP conc	Tm	average			log conc	ΔTm			ATP conc	Tm	average			log conc	ΔTm
0	50.8	50.7							0	50.3	50.4
	50.7									50.5
	50.7									50.5
0.1	51	50.9			-1	0.2			0.1	50.2	50.2			-1	-0.2
	50.8									50.2
	51									50.3
0.5	52.5	52.5			-0.30103	1.8			0.5	52	51.8			-0.30103	1.4
	52.5									51.7
	52.5									51.8
1	54.8	55			0	4.3			1	54.5	54.6			0	4.2
	55.2									54.7
	55									54.5
5	59.3	59.3			0.69897	8.6			5	59.8	59.8			0.69897	9.4
	59.2									59.8
	59.3									59.8
10	61	60.8			1	10.1			10	61.5	61.5			1	11.1
	60.7									61.5
	60.7									61.5
ADP conc	Tm	average			log conc	ΔTm			ATP conc	Tm	average			log conc	ΔTm
0	50.2	50.2							0	50.2	50.1
	50.2									50.2
	50.2									50
0.1	51	51			-1	0.8			0.1	50.3	50.4			-1	0.3
	51									50.3
	51									50.5
0.5	54	54			-0.30103	3.8			0.5	53.8	53.6			-0.30103	3.5
	54									53.7
	54									53.3
1	56.5	56.4			0	6.2			1	56.8	56.8			0	6.7
	56.5									56.8
	56.3									56.8
5	60.2	60.2			0.69897	10			5	61.2	61.1			0.69897	11
	60.2									61.2
	60.2									61
10	61.8	61.8			1	11.6			10	62.2	62.2			1	12.1
	61.8									62.3
	61.8									62.2
ADP conc	Tm	average			log conc	ΔTm			ATP conc	Tm	average			log conc	ΔTm
0	50.5	50.5							0	50.7	50.7
	50.5									50.7
	50.5									50.7
0.1	50.5	50.5			-1	0			0.1	50.5	50.5			-1	-0.2
	50.5									50.5
	50.5									50.5
0.5	52.3	52.2			-0.30103	1.7			0.5	51.5	51.6			-0.30103	0.9
	52.2									51.5
	52.2									51.7
1	54.2	54.2			0	3.7			1	53	53			0	2.3
	54.3									53
	54									53
5	58.7	58.6			0.69897	8.1			5	59	59			0.69897	8.3
	58.5									59
	58.7									59
10	60.3	60.3			1	9.8			10	60.7	60.6			1	9.9
	60.3									60.5
	60.3									60.5
R100A
ADP conc	Tm	average			log conc	ΔTm			ATP conc	Tm	average			log conc	ΔTm
0	53	53							0	52.8	53
	53									52.8
	53.2									53
0.1	53	53			-1	0			0.1	53	53			-1	0
	53									53
	53									53
0.5	54.5	54.3			-0.30103	1.3			0.5	53.8	53.7			-0.30103	0.7
	54.3									53.5
	54.2									53.7
1	55.5	55.4			0	2.4			1	54.5	54.6			0	1.6
	55.3									54.7
	55.3									54.7
5	58.8	58.9			0.69897	5.9			5	57.7	57.6			0.69897	4.6
	58.8									57.7
	59									57.5
10	60.2	60.2			1	7.2			10	58.8	58.8			1	5.8
	60.2									58.8
	60.3									58.8
ADP conc	Tm	average			log conc	ΔTm			ATP conc	Tm	average			log conc	ΔTm
0	53	53	52.7						0	52.5	52.7
	53.2		52.8							52.8
	53		53							52.7
0.1	53.2	53.1			-1	0.1			0.1	52.3	52.4			-1	-0.3
	53									52.5
	53									52.5
0.5	54.7	54.6			-0.30103	1.6			0.5	53.2	53.2			-0.30103	0.5
	54.5									53.2
	54.5									53.2
1	55.7	55.7			0	2.7			1	54.3	54.3			0	1.6
	55.7									54.5
	55.8									54.2
5	58.7	58.7			0.69897	5.7			5	57.5	57.7			0.69897	5
	58.7									57.8
	58.7									57.7
10	59.5	59.8			1	6.8			10	58.7	58.8			1	6.1
	60									58.7
	60									59
ADP conc	Tm	average			log conc	ΔTm			ATP conc	Tm	average			log conc	ΔTm
0	51.8	51.9							0	52	52.1
	52									52
	52									52.3
0.1	51.5	51.6			-1	-0.3			0.1	51.7	51.7			-1	-0.4
	51.5									51.7
	51.7									51.7
0.5	52	52			-0.30103	0.1			0.5	51.8	51.9			-0.30103	-0.2
	52									52
	52									52
1	52.5	52.7			0	0.8			1	52.5	52.4			0	0.3
	52.8									52.3
	52.7									52.5
5	56.5	56.6			0.69897	4.7			5	55.5	55.5			0.69897	3.4
	56.7									55.5
	56.7									55.5
10	57.7	57.9			1	6			10	57	56.9			1	4.8
	58									56.8
	58									57
S134A
ADP conc	Tm	average			log conc	ΔTm			ATP conc	Tm	average			log conc	ΔTm
0	52.8	52.9							0	52.7	52.6
	53									52.5
	53									52.7
0.1	50	49.9			-1	-3			0.1	49.7	49.7			-1	-2.9
	50									49.8
	49.8									49.7
0.5	50.7	50.6			-0.30103	-2.3			0.5	50.5	50.4			-0.30103	-2.2
	50.5									50.3
	50.7									50.5
1	51.5	51.4			0	-1.5			1	51.2	51.3			0	-1.3
	51.3									51.3
	51.5									51.3
5	55.5	55.5			0.69897	2.6			5	54.7	54.8			0.69897	2.2
	55.5									55
	55.5									54.8
10	57	57			1	4.1			10	55.5	55.7			1	3.1
	57									55.8
	57									55.7
ADP conc	Tm	average			log conc	ΔTm			ATP conc	Tm	average			log conc	ΔTm
0	53.2	53.4							0	52.7	52.6
	53.5									52.7
	53.5									52.5
0.1	50	50			-1	-3.4			0.1	49.5	49.6			-1	-3
	50									49.5
	50									49.7
0.5	50.8	50.8			-0.30103	-2.6			0.5	50.2	50.3			-0.30103	-2.3
	50.7									50.3
	50.8									50.3
1	51.5	51.6			0	-1.8			1	51.5	51.3			0	-1.3
	51.7									51.2
	51.5									51.2
5	55.5	55.5			0.69897	2.1			5	54.8	54.8			0.69897	2.2
	55.5									54.7
	55.5									54.8
10	56.8	56.8			1	3.4			10	55.3	55.6			1	3
	56.7									56
	56.8									55.5
ADP conc	Tm	average			log conc	ΔTm			ATP conc	Tm	average			log conc	ΔTm
0	52	52.4							0	52	52.4
	52.7									52.7
	52.5									52.5
0.1	49.7	49.6			-1	-2.8			0.1	50.2	50			-1	-2.4
	49.5									50
	49.5									49.8
0.5	50.2	50.3			-0.30103	-2.1			0.5	50.5	50.6			-0.30103	-1.8
	50.3									50.7
	50.5									50.5
1	50.8	50.9			0	-1.5			1	51	51.1			0	-1.3
	51									51.2
	51									51.2
5	54	54			0.69897	1.6			5	54.3	54.4			0.69897	2
	54									54.5
	54									54.5
10	55.5	55.6			1	3.2			10	55	55.4			1	3
	55.5									55.8
	55.7									55.5
S189A
ADP conc	Tm	average			log conc	ΔTm			ATP conc	Tm	average			log conc	ΔTm
0	52	51.8							0	51.5	51.8
	52.2									51.5
	52.3									51.5
0.1	50.8	50.9			-1	-0.9			0.1	51.5	51.5			-1	-0.3
	51									51.5
	51									51.5
0.5	51.7	51.6			-0.30103	-0.2			0.5	52	51.9			-0.30103	0.1
	51.5									51.8
	51.7									52
1	52.5	52.6			0	0.8			1	52.5	52.5			0	0.7
	52.7									52.5
	52.5									52.5
5	56.5	56.5			0.69897	4.7			5	56.3	56.3			0.69897	4.5
	56.5									56.3
	56.5									56.2
10	58	58			1	6.2			10	57.2	57.3			1	5.5
	58									57.3
	58									57.5
ADP conc	Tm	average			log conc	ΔTm			ATP conc	Tm	average			log conc	ΔTm
0	51.5	51.7							0	52	52
	51.7									52
	52									52
0.1					-1				0.1	50.5	50.5			-1	-1.5
										50.5
										50.5
0.5	51	50.9			-0.30103	-0.8			0.5	51	50.9			-0.30103	-1.1
	51									50.8
	50.8									51
1	51.5	51.7			0	0			1	51.5	51.5			0	-0.5
	51.7									51.5
	51.8									51.5
5	55.2	55.3			0.69897	3.6			5	54.5	54.7			0.69897	2.7
	55.3									55
	55.5									54.5
10	56.7	56.7			1	5			10	56.3	56.4			1	4.4
	56.8									56.3
	56.7									56.5
ADP conc	Tm	average			log conc	ΔTm			ATP conc	Tm	average			log conc	ΔTm
0	52.3	52.3							0	52.5	52.4
	52.5									52.3
	52									52.3
0.1	50.5	50.5			-1	-1.8			0.1	50.8	50.9			-1	-1.5
	50.5									51
	50.5									51
0.5	50.8	50.8			-0.30103	-1.5			0.5	51.2	51.2			-0.30103	-1.2
	50.7									51.2
	51									51.3
1	51.3	51.2			0	-1.1			1	51.7	51.6			0	-0.8
	51.2									51.5
	51.2									51.7
5	55	55			0.69897	2.7			5	55.3	55.4			0.69897	3
	55									55.3
	55									55.5
10	56.7	56.7			1	4.4			10	56.7	56.6			1	4.2
	56.8									56.5
	56.7									56.5
Y200A
ADP conc	Tm	average			log conc	ΔTm			ATP conc	Tm	average			log conc	ΔTm
0	51.3	51.4							0	51.3	50.8
	51.3									50.3
	51.5									50.7
0.1	50	50.1			-1	-1.3			0.1	49.5	49.4			-1	-1.4
	50									49.5
	50.2									49.3
0.5	51	51			-0.30103	-0.4			0.5	50.7	50.3			-0.30103	-0.5
	51									50
	51									50.2
1	51.7	51.7			0	0.3			1	51	50.9			0	0.1
	51.5									50.7
	52									51
5	55.7	55.6			0.69897	4.2			5	55	54.9			0.69897	4.1
	55.7									55
	55.5									54.8
10	57.2	57.2			1	5.8			10	56.7	56.7			1	5.9
	57.2									56.5
	57.2									56.8
ADP conc	Tm	average			log conc	ΔTm			ATP conc	Tm	average			log conc	ΔTm
0	51.5	51.4							0	51	51.1
	51.5									51.2
	51.3									51.2
0.1	50.2	50.3			-1	-1.1			0.1	50	50			-1	-1.1
	50.5									50
	50.2									50
0.5	51.2	51.1			-0.30103	-0.3			0.5	50.5	50.4			-0.30103	-0.7
	51									50.5
	51									50.3
1	52.2	52			0	0.6			1	51	51			0	-0.1
	52									51
	51.8									51
5	55.8	55.8			0.69897	4.4			5	55	54.9			0.69897	3.8
	56									55
	55.7									54.8
10	57.2	57.1			1	5.7			10	56.5	56.6			1	5.5
	57									56.7
	57									56.5
ADP conc	Tm	average			log conc	ΔTm			ATP conc	Tm	average			log conc	ΔTm
0	51.3	51.2							0	51.3	51.4
	51.3									51.5
	51									51.5
0.1	50	50			-1	-1.2			0.1	50	50.1			-1	-1.3
	50									50
	50									50.2
0.5	50.8	50.8			-0.30103	-0.4			0.5	50.5	50.4			-0.30103	-1
	50.8									50.3
	50.7									50.5
1	51.5	51.5			0	0.3			1	51	51.1			0	-0.3
	51.5									51
	51.5									51.2
5	55.8	55.7			0.69897	4.5			5	54.8	54.8			0.69897	3.4
	55.7									54.7
	55.5									54.8
10	57	57			1	5.8			10	56.2	56			1	4.6
	57									55.8
	57									56
Y204A
ADP conc	Tm	average			log conc	ΔTm			ATP conc	Tm	average			log conc	ΔTm
0	51	51							0	51	51
	51									51
	51									51
0.1	51	51			-1	0			0.1	51	51.1			-1	0.1
	51									51.2
	51									51
0.5	51.7	51.6			-0.30103	0.6			0.5	51.5	51.5			-0.30103	0.5
	51.5									51.5
	51.5									51.5
1	52.3	52.5			0	1.5			1	52	52.1			0	1.1
	52.5									52.2
	52.8									52.2
5	57.2	57.1			0.69897	6.1			5	57.5	57.5			0.69897	6.5
	57									57.7
	57.2									57.3
10	59	59			1	8			10	59.3	59.3			1	8.3
	59									59.3
	59									59.2
ADP conc	Tm	average			log conc	ΔTm			ATP conc	Tm	average			log conc	ΔTm
0	51	51							0	51	51
	51									51
	51									51
0.1	51	51			-1	0			0.1	51	51.1			-1	0.1
	51									51
	51									51.2
0.5	51.8	51.9			-0.30103	0.9			0.5	51.5	51.6			-0.30103	0.6
	51.8									51.5
	52									51.7
1	53	53.1			0	2.1			1	53.8	53.6			0	2.6
	53									53.5
	53.2									53.5
5	57.7	57.7			0.69897	6.7			5	58.3	58.3			0.69897	7.3
	57.7									58.2
	57.8									58.3
10	59.2	59.3			1	8.3			10	59.5	59.4			1	8.4
	59.3									59.3
	59.3									59.3
ADP conc	Tm	average			log conc	ΔTm			ATP conc	Tm	average			log conc	ΔTm
0	51.7	51.6							0	51.5	51.5
	51.5									51.5
	51.5									51.5
0.1	51.5	51.4			-1	-0.2			0.1	51.5	51.5			-1	0
	51.5									51.5
	51.3									51.5
0.5	52	52			-0.30103	0.4			0.5	51.7	51.7			-0.30103	0.2
	52									51.7
	52									51.7
1	52.5	52.7			0	1.1			1	52	51.9			0	0.4
	52.8									52
	52.8									51.8
5	57.3	57.3			0.69897	5.7			5	57	56.9			0.69897	5.4
	57.3									57
	57.2									56.8
10	59	58.9			1	7.3			10	58.7	58.6			1	7.1
	58.8									58.5
	58.8									58.5
V230A
ADP conc	Tm	average			log conc	ΔTm			ATP conc	Tm	average			log conc	ΔTm
0	50	50							0	50.5	50.6
	50									50.7
	50									50.5
0.1	50.3	50.3			-1	0.3			0.1	50.5	50.4			-1	-0.2
	50.2									50.3
										50.5
0.5	50.7	50.7			-0.30103	0.7			0.5	51	51			-0.30103	0.4
										51
										51
1	52	52.1			0	2.1			1	51.7	51.6			0	1
	52									51.5
	52.2									51.7
5	57.5	57.5			0.69897	7.5			5	57.3	57.3			0.69897	6.7
	57.5									57.3
	57.5									57.2
10	58.7	58.8			1	8.8			10	58.5	58.5			1	7.9
	58.8									58.5
	59									58.5
ADP conc	Tm	average			log conc	ΔTm			ATP conc	Tm	average			log conc	ΔTm
0	50.2	50.2							0	50.2	50.2
	50.2									50.2
	50.2									50.3
0.1	50.2	50.3			-1	0.1			0.1	50	50			-1	-0.2
	50.3									50
	50.5									50
0.5	51.8	51.8			-0.30103	1.6			0.5	50.8	50.7			-0.30103	0.5
	51.7									50.7
	51.8									50.7
1	53.3	53.4			0	3.2			1	51.8	51.8			0	1.6
	53.3									51.8
	53.7									51.7
5	58	58			0.69897	7.8			5	58	57.9			0.69897	7.7
	58									57.8
	58									58
10	59.3	59.4			1	9.2			10	58.7	58.8			1	8.6
	59.5									59
	59.3									58.8
ADP conc	Tm	average			log conc	ΔTm			ATP conc	Tm	average			log conc	ΔTm
0	50.5	50.4							0	50.5	50.4
	50.3									50.3
	50.5									50.5
0.1	49.5	49.6			-1	-0.8			0.1	50	50			-1	-0.4
	49.7									50
	49.7									50
0.5	50.5	50.5			-0.30103	0.1			0.5	50.3	50.3			-0.30103	-0.1
	50.5									50.2
	50.5									50.3
1	50.8	50.9			0	0.5			1	50.7	50.7			0	0.3
	51									50.7
	51									50.8
5	55.3	55.2			0.69897	4.8			5	55.2	55			0.69897	4.6
	55.2									55
	55.2									54.8
10	57.3	57.2			1	6.8			10	56.5	56.6			1	6.2
	57.2									56.7
	57									56.7
T231A
ADP conc	Tm	average			log conc	ΔTm			ATP conc	Tm	average			log conc	ΔTm
0	51.5	51.4							0	51.7	51.7
	51.3									51.8
										51.5
0.1	50.8	50.9			-1	-0.5			0.1	50.8	50.8			-1	-0.9
	51									50.8
	51									50.8
0.5	51.5	51.6			-0.30103	0.2			0.5	52.3	52.3			-0.30103	0.6
	51.5									52.3
	51.7									52.3
1	52.5	52.3			0	0.9			1	54.3	54.2			0	2.5
	52.2									54.2
	52.2									54.2
5	55.8	55.7			0.69897	4.3			5	59.2	59.1			0.69897	7.4
	55.7									59
	55.7									59
10	57	56.9			1	5.5			10	59.7	59.8			1	8.1
	56.8									59.8
	57									59.8
ADP conc	Tm	average			log conc	ΔTm			ATP conc	Tm	average			log conc	ΔTm
0	51.7	51.6							0	52	51.9
	51.5									52
	51.7									51.8
0.1	51	51			-1	-0.6			0.1	50.7	50.8			-1	-1.1
	51									50.8
	51									50.8
0.5	51.5	51.5			-0.30103	-0.1			0.5	52	52.2			-0.30103	0.3
	51.5									52.3
	51.5									52.2
1	52	52			0	0.4			1	54.5	54.4			0	2.5
	52									54.5
	52									54.2
5	55.5	55.6			0.69897	4			5	59	58.9			0.69897	7
	55.7									58.8
	55.7									59
10	57.2	57.1			1	5.5			10	60	59.8			1	7.9
	57.2									59.8
	57									59.7
ADP conc	Tm	average			log conc	ΔTm			ATP conc	Tm	average			log conc	ΔTm
0	51.8	51.6							0	51.8	51.4
	51.5									50.7
	51.5									51.8
0.1	50.5	50.5			-1	-1.1			0.1	51	51.1			-1	-0.3
	50.5									51
	50.5									51.2
0.5	51	51			-0.30103	-0.6			0.5	51.8	51.8			-0.30103	0.4
	51									51.8
	51									51.7
1	51.5	51.5			0	-0.1			1	52.8	52.7			0	1.3
	51.5									52.7
	51.5									52.7
5	54.7	54.6			0.69897	3			5	57.8	57.9			0.69897	6.5
	54.5									58
	54.5									58
10	56.5	56.4			1	4.8			10	59.2	59.2			1	7.8
	56.3									59.2
	56.3									59.2
G235A
ADP conc	Tm	average			log conc	ΔTm			ATP conc	Tm	average			log conc	ΔTm
0	49	49.3							0	49.5	49.3
	49									49.7
	49.2									49.5
0.1	48.5	48.5			-1	-0.8			0.1	49	49			-1	-0.3
	48.5									49
	48.5									49
0.5	50.2	50.1			-0.30103	0.8			0.5	50.5	50.4			-0.30103	1.1
	50									50.5
	50.2									50.3
1	51	51.1			0	1.8			1	51.3	51.4			0	2.1
	51.2									51.5
	51.2									51.3
5	55	55			0.69897	5.7			5	53.8	53.9			0.69897	4.6
	55									54
	55									53.8
10	56.2	56.6			1	7.3			10	54	53.9			1	4.6
	56.7									53.8
	56.8									54
ADP conc	Tm	average			log conc	ΔTm			ATP conc	Tm	average			log conc	ΔTm
0	50.2	50.1							0	49.7	49.8
	50.2									49.8
	50									49.8
0.1	49.3	49.4			-1	-0.7			0.1	48.5	48.6			-1	-1.2
	49.5									48.5
	49.5									48.7
0.5	50.5	50.5			-0.30103	0.4			0.5	49.5	49.7			-0.30103	-0.1
	50.5									49.8
	50.5									49.7
1	51	51			0	0.9			1	50.5	50.5			0	0.7
	51									50.5
	51									50.5
5	54	54.1			0.69897	4			5	52	52			0.69897	2.2
	54									52
	54.3									52
10	55.5	55.6			1	5.5			10	52	52.1			1	2.3
	55.5									52
	55.7									52.2
ADP conc	Tm	average			log conc	ΔTm			ATP conc	Tm	average			log conc	ΔTm
0	49.5	49.5							0	49.5	49.5
	49.5									49.5
	49.5									49.5
0.1	48.2	48.1			-1	-1.4			0.1	47.5	47.7			-1	-1.8
	48									47.5
	48									48
0.5	49.2	49.2			-0.30103	-0.3			0.5	48.3	48.4			-0.30103	-1.1
	49.3									48.7
	49.2									48.3
1	49.8	49.7			0	0.2			1	48.7	49.1			0	-0.4
	49.7									49.5
	49.7									49.2
5	52	51.9			0.69897	2.4			5	51	50.9			0.69897	1.4
	51.7									51
	52									50.8
10	53.2	53.3			1	3.8			10	51.3	51.3			1	1.8
	53.2									51.2
	53.5									51.3
S238A
ADP conc	Tm	average			log conc	ΔTm			ATP conc	Tm	average			log conc	ΔTm
0	50.3	50.3							0	51.5	51.1
	50.3									51.5
	50.3									50.3
0.1					-1				0.1					-1
0.5					-0.30103				0.5					-0.30103
1	52.5	52.6			0	2.3			1	51.7	51.6			0	0.5
	52.5									51.7
	52.8									51.5
5	57	56.9			0.69897	6.6			5	55	54.9			0.69897	3.8
	57									55
	56.8									54.7
10	57	57.5			1	7.2			10	57.5	57.7			1	6.6
	57.7									57.7
	57.7									57.8
ADP conc	Tm	average			log conc	ΔTm			ATP conc	Tm	average			log conc	ΔTm
0	50	50							0	51	51
	50									51
	50									51
0.1	50.3	50.4			-1	0.4			0.1	50.2	50.2			-1	-0.8
	50.3									50.3
	50.5									50.2
0.5	52.5	52.6			-0.30103	2.6			0.5	51	51			-0.30103	0
	52.5									51
	52.7									51
1	54.5	54.6			0	4.6			1	52.3	52.4			0	1.4
	54.5									52.5
	54.8									52.5
5	58.2	58.1			0.69897	8.1			5	56	56.1			0.69897	5.1
	58									56
	58									56.2
10	58.7	58.7			1	8.7			10	57	57.2			1	6.2
	58.7									57.2
	58.8									57.5
ADP conc	Tm	average			log conc	ΔTm			ATP conc	Tm	average			log conc	ΔTm
0	51.8	51.9							0	51.8	51.9
	52									52
	52									52
0.1	50	50			-1	-1.9			0.1	50.3	50.4			-1	-1.5
	50									50.3
	50									50.5
0.5	51	51			-0.30103	-0.9			0.5	50.8	50.8			-0.30103	-1.1
	51									50.8
	51									50.8
1	52.5	52.4			0	0.5			1	51.7	51.7			0	-0.2
	52.3									51.7
	52.5									51.8
5	56.5	56.5			0.69897	4.6			5	55.7	55.6			0.69897	3.7
	56.5									55.5
	56.5									55.7
10	58	58			1	6.1			10	56.3	56.3			1	4.4
	58									56.3
	58									56.3
G288A
ADP conc	Tm	average			log conc	ΔTm			ATP conc	Tm	average			log conc	ΔTm
0	50.8	50.9							0	51	50.9
	51									51
	50.8									51
0.1	49.7	49.8			-1	-1.1			0.1	50.3	50.4			-1	-0.5
	50									50.3
	49.8									50.5
0.5	50.8	50.8			-0.30103	-0.1			0.5	51	51			-0.30103	0.1
	50.8									51
	50.8									51
1	51.5	51.7			0	0.8			1	51.8	51.8			0	0.9
	51.8									51.8
	51.7									51.8
5	56.2	56.1			0.69897	5.2			5	56	55.9			0.69897	5
	56.2									55.8
	56									56
10	57.5	57.5			1	6.6			10	56.5	56.3			1	5.4
	57.5									56.3
	57.5									56.2
ADP conc	Tm	average			log conc	ΔTm			ATP conc	Tm	average			log conc	ΔTm
0	50.5	50.3							0	50.3	50.3
	50.2									50.3
	50.3									50.2
0.1	50	50.1			-1	-0.2			0.1	50	49.9			-1	-0.4
	50.2									49.8
	50									49.8
0.5	50.8	50.8			-0.30103	0.5			0.5	50.5	50.4			-0.30103	0.1
	50.8									50.3
	50.8									50.3
1	51.5	51.5			0	1.2			1	51	51			0	0.7
	51.5									51
	51.5									51
5	55.5	55.6			0.69897	5.3			5	54.7	54.7			0.69897	4.4
	55.7									54.7
	55.5									54.8
10	57	57.1			1	6.8			10	55.8	55.8			1	5.5
	57.2									55.8
	57									55.7
ADP conc	Tm	average			log conc	ΔTm			ATP conc	Tm	average			log conc	ΔTm
0	50.5	50.5							0	50.5	50.5
	50.5									50.5
	50.5									50.5
0.1	49.3	49.4			-1	-1.1			0.1	49.8	49.9			-1	-0.6
	49.5									50
	49.5									50
0.5	50.3	50.3			-0.30103	-0.2			0.5	50.5	50.4			-0.30103	-0.1
	50.2									50.3
	50.5									50.3
1	50.8	50.9			0	0.4			1	51	51			0	0.5
	51									51
	51									51
5	55.5	55.3			0.69897	4.8			5	55	54.9			0.69897	4.4
	55.3									55
	55.2									54.7
10	56.7	56.8			1	6.3			10	55.7	55.6			1	5.1
	56.8									55.7
	57									55.5
G291A
ADP conc	Tm	average			log conc	ΔTm			ATP conc	Tm	average			log conc	ΔTm
0	55.5	55.7							0	55.7	55.7
	55.5									55.7
	55.5									56
0.1	53.7	53.7			-1	-2			0.1	53.5	53.5			-1	-2.2
	53.5									53.5
	54									53.5
0.5	55.7	55.7			-0.30103	0			0.5	54.3	54.4			-0.30103	-1.3
	55.8									54.5
	55.7									54.5
1	56.7	56.7			0	1			1	55.7	55.8			0	0.1
	56.7									55.8
	56.7									55.8
5	59.5	59.6			0.69897	3.9			5	58.7	58.8			0.69897	3.1
	59.7									58.8
	59.5									58.8
10	61	61			1	5.3			10	60	60			1	4.3
	61									60
	61									60
ADP conc	Tm	average			log conc	ΔTm			ATP conc	Tm	average			log conc	ΔTm
0	56	55.4							0	55	55.4
	56									54.8
	56									54.7
0.1	54.3	54.4			-1	-1			0.1	54.3	54.3			-1	-1.1
	54.5									54.2
	54.3									54.3
0.5	56	55.9			-0.30103	0.5			0.5	55	55			-0.30103	-0.4
	55.8									55
	56									55
1	57	57			0	1.6			1	56.2	56.1			0	0.7
	57									56.2
	57									56
5	59.8	59.8			0.69897	4.4			5	59.2	59.2			0.69897	3.8
	59.8									59.3
	59.8									59.2
10	61.2	61.1			1	5.7			10	60.2	60.3			1	4.9
	61									60.3
	61									60.3
ADP conc	Tm	average			log conc	ΔTm			ATP conc	Tm	average			log conc	ΔTm
0	56.3	56.3							0	56.5	56.2
	56.5									56
	56.2									56
0.1	54	54.1			-1	-2.2			0.1	54.5	54.4			-1	-1.8
	54									54.5
	54.2									54.2
0.5	56.3	56.2			-0.30103	-0.1			0.5	55.2	55.3			-0.30103	-0.9
	56.2									55.3
	56.2									55.3
1	57.2	57.2			0	0.9			1	56	56.1			0	-0.1
	57.2									56.2
	57.2									56
5	60	60			0.69897	3.7			5	59	59			0.69897	2.8
	60									59
	60									59
10	61.2	61.1			1	4.8			10	60	60			1	3.8
	61									60
	61.2									60
L295A
ADP conc	Tm	average			log conc	ΔTm			ATP conc	Tm	average			log conc	ΔTm
0	52.2	52.1							0	52	52
	52									52
0.1	51.8	51.8			-1	-0.3			0.1	52	52			-1	0
	51.8									52
0.5	53.5	53.3			-0.30103	1.2			0.5	52.3	52.2			-0.30103	0.2
	53									52
1	55.8	55.7			0	3.6			1	53	53			0	1
	55.5									53
5	58	58			0.69897	5.9			5	58.3	58.4			0.69897	6.4
	58									58.5
10	61.5	61.5			1	9.4			10	59.7	59.7			1	7.7
	61.5									59.7
ADP conc	Tm	average			log conc	ΔTm			ATP conc	Tm	average			log conc	ΔTm
0	52	52.5							0	52	52.5
	53									53
0.1	51.5	51.5			-1	-1			0.1	51.5	51.8			-1	-0.7
	51.5									52
0.5	52.3	52.5			-0.30103	0			0.5	51.8	51.7			-0.30103	-0.8
	52.7									51.5
1	54.3	54.5			0	2			1	52.2	52			0	-0.5
	54.7									51.8
5	57.3	57.3			0.69897	4.8			5	56	56			0.69897	3.5
	57.3									56
10	58.8	58.8			1	6.3			10	58.7	58.9			1	6.4
	58.8									59
ADP conc	Tm	average			log conc	ΔTm			ATP conc	Tm	average			log conc	ΔTm
0	51.7	51.8							0	51.7	51.8
	51.8									51.8
0.1	51.7	51.7			-1	-0.1			0.1	51.5	51.5			-1	-0.3
	51.7									51.5
0.5	52.3	52.4			-0.30103	0.6			0.5	51.8	51.8			-0.30103	0
	52.5									51.8
1	53.2	53.1			0	1.3			1	52.5	52.4			0	0.6
	53									52.2
5	57.7	57.8			0.69897	6			5	57.5	57.5			0.69897	5.7
	57.8									57.5
10	59.3	59.4			1	7.6			10	59.7	59.6			1	7.8
	59.5									59.5
5b
Y89A
ADP conc	Tm	average			log conc	ΔTm			ATP conc	Tm	average			log conc	ΔTm
0	48.5	48.6							0	48.8	48.6
	48.5									48.7
	48.5									48.8
0.1	50.5	50.4			-1	1.8			0.1	48.8	48.9			-1	0.3
	50.5									49
	50.3									49
0.5	55	55.1			-0.30103	6.5			0.5	50.2	50.2			-0.30103	1.6
	55.2									50.2
	55									50.3
1	57	57			0	8.4			1	51.5	51.6			0	3
	57									51.7
	57									51.5
5	61.3	61.2			0.69897	12.6			5	59.2	59.2			0.69897	10.6
	61.2									59.2
	61									59.2
10	62.7	62.6			1	14			10	60	59.9			1	11.3
	62.5									60
	62.5									59.8
ADP conc	Tm	average			log conc	ΔTm			ATP conc	Tm	average			log conc	ΔTm
0	48.5	48.6							0	48.7	48.6
	48.5									48.7
	48.5									48.8
0.1	50.7	50.6			-1	2			0.1	49	49			-1	0.4
	50.5									49
	50.7									49
0.5	55.5	55.4			-0.30103	6.8			0.5	50.7	50.6			-0.30103	2
	55.2									50.5
	55.5									50.7
1	57.5	57.4			0	8.8			1	52.2	52.1			0	3.5
	57.3									52
	57.5									52
5	61.2	61.3			0.69897	12.7			5	58.8	59			0.69897	10.4
	61.3									59
	61.3									59.2
10	62.8	62.9			1	14.3			10	60.5	60.3			1	11.7
	63									60.5
	62.8									60
ADP conc	Tm	average			log conc	ΔTm			ATP conc	Tm	average			log conc	ΔTm
0	49	49.1							0	49	49.1
	49.2									49.2
	49									49
0.1	49.2	49.2			-1	0.1			0.1	48.5	48.5			-1	-0.6
	49.3									48.5
	49.2									48.5
0.5	51.5	51.4			-0.30103	2.3			0.5	49.3	49.3			-0.30103	0.2
	51.5									49
	51.3									49.5
1	53	53			0	3.9			1	50	50			0	0.9
	53									50
	53									50
5	58.5	58.6			0.69897	9.5			5	56	55.8			0.69897	6.7
	58.7									55.7
	58.5									55.8
10	60	60			1	10.9			10	58	57.9			1	8.8
	60									57.8
	60									58
N123A
ADP conc	Tm	average			log conc	ΔTm			ATP conc	Tm	average			log conc	ΔTm
0	50.8	51.1							0	51.3	51.1
	50.8									51.3
	51									51.5
0.1	49.5	49.4			-1	-1.7			0.1	49.7	49.6			-1	-1.5
	49.3									49.7
	49.3									49.5
0.5	49.7	49.6			-0.30103	-1.5			0.5	49.8	49.8			-0.30103	-1.3
	49.7									49.8
	49.5									49.8
1	50	50.1			0	-1			1	50.2	50.1			0	-1
	50.2									50
	50.2									50
5	52.5	52.7			0.69897	1.6			5	52.2	52			0.69897	0.9
	52.8									51.8
	52.7									52
10	54.7	54.8			1	3.7			10	54.2	54.1			1	3
	55.2									54
	54.5									54
ADP conc	Tm	average			log conc	ΔTm			ATP conc	Tm	average			log conc	ΔTm
0	51	51.1							0	51	51.1
	51.2									51.2
	51.2									51.2
0.1	49.3	49.3			-1	-1.8			0.1	49.5	49.7			-1	-1.4
	49.2									49.8
	49.5									49.7
0.5	50	50			-0.30103	-1.1			0.5	50.2	50.1			-0.30103	-1
	50									50.2
	50									50
1	50.5	50.5			0	-0.6			1	50.5	50.6			0	-0.5
	50.5									50.7
	50.5									50.5
5	52.7	52.7			0.69897	1.6			5	53	52.9			0.69897	1.8
	52.8									53
	52.7									52.8
10	55.5	55.4			1	4.3			10	54.7	54.6			1	3.5
	55.5									54.5
	55.3									54.7
ADP conc	Tm	average			log conc	ΔTm			ATP conc	Tm	average			log conc	ΔTm
0	51.3	51.4							0	51.5	51.4
	51.5									51.5
	51.5									51.3
0.1	49.2	49.1			-1	-2.3			0.1	49.5	49.4			-1	-2
	49									49.3
	49.2									49.3
0.5	49.8	49.7			-0.30103	-1.7			0.5	49.7	49.6			-0.30103	-1.8
	49.7									49.5
	49.7									49.5
1	50.3	50.2			0	-1.2			1	50	50.1			0	-1.3
	50.2									50.2
	50.2									50.2
5	52.5	52.5			0.69897	1.1			5	52.3	52.4			0.69897	1
	52.3									52.3
	52.7									52.5
10	55.2	55			1	3.6			10	53	53.3			1	1.9
	54.8									53.5
	55									53.5
ADP conc	Tm	average			log conc	ΔTm			ATP conc	Tm	average			log conc	ΔTm
0	52	52							0	52	52
	52									52
0.1	49.5	49.4			-1	-2.6			0.1	49.5	49.4			-1	-2.6
	49.3									49.3
0.5	50	50			-0.30103	-2			0.5	49.8	49.8			-0.30103	-2.2
	50									49.7
1	50.7	50.8			0	-1.2			1	50	50.1			0	-1.9
	50.8									50.2
5	55	54.9			0.69897	2.9			5	54.7	54.1			0.69897	2.1
	54.7									53.5
10	57	57.1			1	5.1			10	57.3	57.3			1	5.3
	57.2									57.2
ADP conc	Tm	average			log conc	ΔTm			ATP conc	Tm	average			log conc	ΔTm
0	52	51.9							0	52	51.9
	51.7									51.7
0.1	49.3	49.4			-1	-2.5			0.1	49.3	49			-1	-2.9
	49.5									48.7
0.5					-0.30103				0.5					-0.30103
1	50.5	50.8			0	-1.1			1	50	50.1			0	-1.8
	51									50.2
5					0.69897				5					0.69897
10	59	58.9			1	7			10	57	56.8			1	4.9
	58.8									56.5
I193A
ADP conc	Tm	average			log conc	ΔTm			ATP conc	Tm	average			log conc	ΔTm
0	44.8	44.9							0	44.7	44.9
	45									44.7
	45									45.2
0.1					-1				0.1					-1
0.5					-0.30103				0.5					-0.30103
1	48	47.9			0	3			1	47.2	47.3			0	2.4
	48									47.2
	47.7									47.5
5	51	51.1			0.69897	6.2			5	50.3	50.2			0.69897	5.3
	51									50.2
	51.2									50.2
10	50.3	51.4			1	6.5			10	54.5	54.3			1	9.4
	52.2									54.3
	51.8									54.2
ADP conc	Tm	average			log conc	ΔTm			ATP conc	Tm	average			log conc	ΔTm
0	50.3	50.3							0	50.3	50.3
	50.2									50.2
	50.3									50.3
0.1	41.7	41.6			-1	-8.7			0.1	44.5	44.5			-1	-5.8
	42									44.3
	41.2									44.8
0.5	42.5	42.8			-0.30103	-7.5			0.5	46.2	46.4			-0.30103	-3.9
	43									46.7
	42.8									46.2
1	44.5	44.4			0	-5.9			1	47	47.4			0	-2.9
	44									47.5
	44.7									47.7
5	47.3	47.4			0.69897	-2.9			5	50	49.8			0.69897	-0.5
	47.5									49.7
	47.5									49.8
10	47.7	48			1	-2.3			10	49.8	49.6			1	-0.7
	48									49.5
	48.2									49.5
ADP conc	Tm	average			log conc	ΔTm			ATP conc	Tm	average			log conc	ΔTm
0	46	46.3							0	45.2	45.5
	46.2									45.5
	46.7									45.7
0.1	47.2	47.2			-1	0.9			0.1	46	46.2			-1	0.7
	47.2									46.2
	47.3									46.5
0.5	48.2	48.1			-0.30103	1.8			0.5	47	46.9			-0.30103	1.4
	48									46.7
	48
1	48.7	48.7			0	2.4			1	47.8	47.9			0	2.4
	48.7									48
	48.8
5	51	51			0.69897	4.7			5	51.3	51.3			0.69897	5.8
	51									51.3
	51
10	52	52.1			1	5.8			10	51.5	51.4			1	5.9
	52.2									51.5
	52									51.3
ADP conc	Tm	average			log conc	ΔTm			ATP conc	Tm	average			log conc	ΔTm
0	35.7	36.2							0	37.7	38.3
	36.5									38.2
	36.3									39
0.1	38.5	38.3			-1	2.1			0.1					-1
	39
	37.5
0.5	40	41.8			-0.30103	5.6			0.5					-0.30103
	42.5
	43
1	44	45			0	8.8			1	42.3	43.2			0	4.9
	45.5									44
	45.5
5	49.7	49.7			0.69897	13.5			5	45.2	44			0.69897	5.7
	49.8									43.7
	49.7									43.2
10	50.5	50.7			1	14.5			10	43.2	43.2			1	4.9
	50.7									43.2
	50.8
ADP conc	Tm	average			log conc	ΔTm			ATP conc	Tm	average			log conc	ΔTm
0	49	49							0	49	49
	49									49
0.1	37	37.5			-1	-11.5			0.1	41.3	41.3			-1	-7.7
	38
0.5	38	38			-0.30103	-11			0.5	42.5	42.5			-0.30103	-6.5
1	41.5	41.9			0	-7.1			1	46	46.2			0	-2.8
	42.2									46.3
5	47	47			0.69897	-2			5	50	50			0.69897	1
10	48.3	48.6			1	-0.4			10	50.5	50.5			1	1.5
	48.8									50.5
V294A
ADP conc	Tm	average			log conc	ΔTm			ATP conc	Tm	average			log conc	ΔTm
0	53.3	53.3							0	54	54.1
	53									54
	53.5									54.2
0.1	48.3	48.4			-1	-4.9			0.1	49.5	49.6			-1	-4.5
	48.5									49.5
	48.5									49.7
0.5	49.5	49.4			-0.30103	-3.9			0.5	50.3	50.3			-0.30103	-3.8
	49.3									50.2
	49.3									50.5
1	50	50.1			0	-3.2			1	51.5	51.3			0	-2.8
	50.2									51.2
	50.2									51.3
5	52.5	52.3			0.69897	-1			5	56.3	56.2			0.69897	2.1
	52.2									56
	52.3									56.2
10	54.3	54.2			1	0.9			10	57.2	57.2			1	3.1
	54									57.2
	54.3									57.3
ADP conc	Tm	average			log conc	ΔTm			ATP conc	Tm	average			log conc	ΔTm
0	53.3	53.4							0	53.7	53.9
	53.5									54
	53.5									54
0.1	48.3	48.5			-1	-4.9			0.1	49.3	49.2			-1	-4.7
	48.7									49.2
	48.5									49.2
0.5	49.5	49.5			-0.30103	-3.9			0.5	50.2	50.1			-0.30103	-3.8
	49.5									50
	49.5									50.2
1	50	50			0	-3.4			1	51.2	51.1			0	-2.8
	50									51.2
	50									51
5	52.3	52.3			0.69897	-1.1			5	56	56			0.69897	2.1
	52.2									56
	52.3									56
10	54	54			1	0.6			10	57	57			1	3.1
	54									57
	54									57
ADP conc	Tm	average			log conc	ΔTm			ATP conc	Tm	average			log conc	ΔTm
0	53.5	53.7							0	53.5	53.7
	54									54
	53.7									53.7
0.1	48.5	48.3			-1	-5.4			0.1	48.8	48.9			-1	-4.8
	48.2									49
	48.2									49
0.5	48.8	48.9			-0.30103	-4.8			0.5	50.2	50.1			-0.30103	-3.6
	49									50
	49									50.2
1	49.5	49.4			0	-4.3			1	51.2	51.2			0	-2.5
	49.3									51.2
	49.3									51.2
5	51	51.3			0.69897	-2.4			5	55.8	55.8			0.69897	2.1
	51.3									55.7
	51.5									55.8
10	53.5	53.5			1	-0.2			10	56.5	56.4			1	2.7
	53									56.3
	54									56.5
ADP conc	Tm	average			log conc	ΔTm			ATP conc	Tm	average			log conc	ΔTm
0	52.7	52.6							0	52.7	52.6
	52.5									52.5
	52.5									52.5
0.1	49.5	49.5			-1	-3.1			0.1	48.5	48.3			-1	-4.3
	49.5									48
	49.5									48.3
0.5	50.5	50.5			-0.30103	-2.1			0.5	50	50.2			-0.30103	-2.4
	50.5									50.3
	50.5									50.2
1	51.2	51.2			0	-1.4			1	51.3	51.4			0	-1.2
	51.2									51.5
	51.2									51.5
5	54.8	54.8			0.69897	2.2			5	57	56.9			0.69897	4.3
	54.5									56.8
	55									57
10	56	55.9			1	3.3			10	57.7	57.7			1	5.1
	56									57.7
	55.8									57.7
ADP conc	Tm	average			log conc	ΔTm			ATP conc	Tm	average			log conc	ΔTm
0	53.8	53.8							0	53.8	53.8
	53.7									53.7
	53.8									53.8
0.1	49.5	49.5			-1	-4.3			0.1	48.8	48.8			-1	-5
	49.5									48.8
	49.5									48.7
0.5	50.5	50.5			-0.30103	-3.3			0.5	49.8	49.9			-0.30103	-3.9
	50.5									49.8
	50.5									50
1	51.3	51.3			0	-2.5			1	51.5	51.6			0	-2.2
	51.2									51.5
	51.3									51.8
5	55.2	55			0.69897	1.2			5	57	57.2			0.69897	3.4
	54.8									57.2
	55									57.3
10	56.2	56.2			1	2.4			10	57.8	58			1	4.2
	56.3									58
	56.2									58.3

## Sheet: Figure 4 and 5 Statistics
Table Analyzed	ADP_ATP_10mM_2wayANOVA								Within each row, compare columns (simple effects within rows)
Two-way ANOVA	Ordinary								Number of families: 2
Alpha	0.01								Number of comparisons per family: 31
									Alpha 0.01
Source of Variation	% of total variation	P value	Significant?							ΔTm 10 mM ADP				ΔTm 10 mM ATP				ΔTm 10 mM ADP								ΔTm 10 mM ATP
Interaction	1.72	0.7752	No						Dunnett's multiple comparisons test	Prd (LS) mean diff.	99.00% CI of diff.	Below threshold?	Adjusted P Value	Prd (LS) mean diff.	99.00% CI of diff.	Below threshold?	Adjusted P Value	Prd (LS) mean 1	Prd (LS) mean 2	Prd (LS) mean diff.	SE of diff.	N1	N2	q	DF	Prd (LS) mean 1	Prd (LS) mean 2	Prd (LS) mean diff.	SE of diff.	N1	N2	q	DF
substrate	0.2893	0.0436	No						wt vs. S29A	-2.921	-7.244 to 1.402	No	0.2842	-3	-7.323 to 1.323	No	0.2461	7.113	10.03	-2.921	1.187	8	3	2.462	178	7.1	10.1	-3	1.187	8	3	2.528	178
mutation	85.49	<0.0001	Yes						wt vs. K30A	10.91	7.272 to 14.55	Yes	<0.0001	10.8	7.160 to 14.44	Yes	<0.0001	7.113	-3.8	10.91	0.9992	8	5	10.92	178	7.1	-3.7	10.8	0.9992	8	5	10.81	178
									wt vs. N85A	5.141	1.836 to 8.446	Yes	<0.0001	7.486	4.181 to 10.79	Yes	<0.0001	7.113	1.971	5.141	0.9071	8	7	5.668	178	7.1	-0.3857	7.486	0.9071	8	7	8.252	178
ANOVA table	SS (Type III)	DF	MS	F (DFn, DFd)	P value				wt vs. R88A	8.463	4.552 to 12.37	Yes	<0.0001	8.9	4.990 to 12.81	Yes	<0.0001	7.113	-1.35	8.463	1.073	8	4	7.885	178	7.1	-1.8	8.9	1.073	8	4	8.292	178
Interaction	75.44	31	2.433	F (31, 178) = 0.7922	P=0.7752				wt vs. Y89A	-5.954	-10.28 to -1.631	Yes	<0.0001	-3.5	-7.823 to 0.8229	No	0.0868	7.113	13.07	-5.954	1.187	8	3	5.018	178	7.1	10.6	-3.5	1.187	8	3	2.95	178
substrate	12.68	1	12.68	F (1, 178) = 4.129	P=0.0436				wt vs. T92A	1.513	-2.810 to 5.835	No	0.9922	1.733	-2.590 to 6.056	No	0.964	7.113	5.6	1.513	1.187	8	3	1.275	178	7.1	5.367	1.733	1.187	8	3	1.461	178
mutation	3748	31	120.9	F (31, 178) = 39.36	P<0.0001				wt vs. Q93A	1.713	-2.198 to 5.623	No	0.9154	1.925	-1.985 to 5.835	No	0.7978	7.113	5.4	1.713	1.073	8	4	1.596	178	7.1	5.175	1.925	1.073	8	4	1.794	178
Residual	546.8	178	3.072						wt vs. N96A	4.473	0.8323 to 8.113	Yes	0.0004	5.74	2.100 to 9.380	Yes	<0.0001	7.113	2.64	4.473	0.9992	8	5	4.476	178	7.1	1.36	5.74	0.9992	8	5	5.745	178
									wt vs. F97A	-3.387	-7.710 to 0.9354	No	0.1119	-3.933	-8.256 to 0.3895	No	0.0296	7.113	10.5	-3.387	1.187	8	3	2.855	178	7.1	11.03	-3.933	1.187	8	3	3.315	178
Difference between row means									wt vs. R100A	0.4458	-3.877 to 4.769	No	0.9996	1.533	-2.790 to 5.856	No	0.9859	7.113	6.667	0.4458	1.187	8	3	0.3757	178	7.1	5.567	1.533	1.187	8	3	1.292	178
Predicted (LS) mean of ŒîTm 10 mM ADP	4.19								wt vs. N123A	2.363	-1.278 to 6.003	No	0.3462	3.39	-0.2502 to 7.030	No	0.0231	7.113	4.75	2.363	0.9992	8	5	2.364	178	7.1	3.71	3.39	0.9992	8	5	3.393	178
Predicted (LS) mean of ŒîTm 10 mM ATP	3.715								wt vs. S134A	3.546	-0.7770 to 7.869	No	0.078	4.067	-0.2562 to 8.390	No	0.0207	7.113	3.567	3.546	1.187	8	3	2.988	178	7.1	3.033	4.067	1.187	8	3	3.427	178
Difference between predicted means	0.4748								wt vs. L135A	9.079	4.756 to 13.40	Yes	<0.0001	8.233	3.910 to 12.56	Yes	<0.0001	7.113	-1.967	9.079	1.187	8	3	7.652	178	7.1	-1.133	8.233	1.187	8	3	6.939	178
SE of difference	0.2337								wt vs. V138A	5.813	1.902 to 9.723	Yes	<0.0001	7.125	3.215 to 11.04	Yes	<0.0001	7.113	1.3	5.813	1.073	8	4	5.416	178	7.1	-0.025	7.125	1.073	8	4	6.638	178
									wt vs. S189A	1.913	-2.410 to 6.235	No	0.9079	2.4	-1.923 to 6.723	No	0.614	7.113	5.2	1.913	1.187	8	3	1.612	178	7.1	4.7	2.4	1.187	8	3	2.023	178
									wt vs. G192A	6.013	1.690 to 10.34	Yes	<0.0001	6.667	2.344 to 10.99	Yes	<0.0001	7.113	1.1	6.013	1.187	8	3	5.067	178	7.1	0.4333	6.667	1.187	8	3	5.618	178
Data summary									wt vs. I193A	2.293	-1.348 to 5.933	No	0.3953	2.9	-0.7402 to 6.540	No	0.0986	7.113	4.82	2.293	0.9992	8	5	2.294	178	7.1	4.2	2.9	0.9992	8	5	2.902	178
Number of columns (mutation)	32								wt vs. Y196A	4.463	0.5523 to 8.373	Yes	0.0015	4.825	0.9148 to 8.735	Yes	0.0004	7.113	2.65	4.463	1.073	8	4	4.158	178	7.1	2.275	4.825	1.073	8	4	4.495	178
Number of rows (substrate)	2								wt vs. R197A	7.713	3.390 to 12.04	Yes	<0.0001	8.367	4.044 to 12.69	Yes	<0.0001	7.113	-0.6	7.713	1.187	8	3	6.5	178	7.1	-1.267	8.367	1.187	8	3	7.051	178
Number of values	242								wt vs. Y200A	1.346	-2.977 to 5.669	No	0.9939	1.767	-2.556 to 6.090	No	0.9556	7.113	5.767	1.346	1.187	8	3	1.134	178	7.1	5.333	1.767	1.187	8	3	1.489	178
									wt vs. Y204A	-0.7542	-5.077 to 3.569	No	0.9993	-0.8333	-5.156 to 3.490	No	0.9992	7.113	7.867	-0.7542	1.187	8	3	0.6356	178	7.1	7.933	-0.8333	1.187	8	3	0.7023	178
									wt vs. V230A	-1.154	-5.477 to 3.169	No	0.9987	-0.4667	-4.790 to 3.856	No	0.9996	7.113	8.267	-1.154	1.187	8	3	0.9727	178	7.1	7.567	-0.4667	1.187	8	3	0.3933	178
									wt vs. T231A	1.846	-2.477 to 6.169	No	0.9325	-0.8333	-5.156 to 3.490	No	0.9992	7.113	5.267	1.846	1.187	8	3	1.556	178	7.1	7.933	-0.8333	1.187	8	3	0.7023	178
									wt vs. G235A	1.579	-2.744 to 5.902	No	0.9845	4.2	-0.1229 to 8.523	No	0.0143	7.113	5.533	1.579	1.187	8	3	1.331	178	7.1	2.9	4.2	1.187	8	3	3.54	178
									wt vs. S238A	-0.2208	-4.544 to 4.102	No	0.9998	1.367	-2.956 to 5.690	No	0.9937	7.113	7.333	-0.2208	1.187	8	3	0.1861	178	7.1	5.733	1.367	1.187	8	3	1.152	178
									wt vs. R246A	8.838	4.927 to 12.75	Yes	<0.0001	8.25	4.340 to 12.16	Yes	<0.0001	7.113	-1.725	8.838	1.073	8	4	8.234	178	7.1	-1.15	8.25	1.073	8	4	7.687	178
									wt vs. R287A	11.01	7.102 to 14.92	Yes	<0.0001	11.43	7.515 to 15.34	Yes	<0.0001	7.113	-3.9	11.01	1.073	8	4	10.26	178	7.1	-4.325	11.43	1.073	8	4	10.64	178
									wt vs. G288A	0.5458	-3.777 to 4.869	No	0.9995	1.767	-2.556 to 6.090	No	0.9556	7.113	6.567	0.5458	1.187	8	3	0.46	178	7.1	5.333	1.767	1.187	8	3	1.489	178
									wt vs. G291A	1.846	-2.477 to 6.169	No	0.9325	2.767	-1.556 to 7.090	No	0.3687	7.113	5.267	1.846	1.187	8	3	1.556	178	7.1	4.333	2.767	1.187	8	3	2.332	178
									wt vs. V294A	5.713	2.072 to 9.353	Yes	<0.0001	3.46	-0.1802 to 7.100	No	0.0184	7.113	1.4	5.713	0.9992	8	5	5.717	178	7.1	3.64	3.46	0.9992	8	5	3.463	178
									wt vs. L295A	-0.6542	-4.977 to 3.669	No	0.9994	-0.2	-4.523 to 4.123	No	0.9999	7.113	7.767	-0.6542	1.187	8	3	0.5513	178	7.1	7.3	-0.2	1.187	8	3	0.1686	178
Table Analyzed	ADP_ATP_5mM_2wayANOVA								Within each row, compare columns (simple effects within rows)
									Number of families: 2
Two-way ANOVA	Ordinary								Number of comparisons per family: 31
Alpha	0.01								Alpha 0.01
										ΔTm 5 mM ADP				ΔTm 5 mM ATP				ΔTm 5 mM ADP								ΔTm 5 mM ATP
Source of Variation	% of total variation	P value	Significant?						Dunnett's multiple comparisons test	Prd (LS) mean diff.	99.00% CI of diff.	Below threshold?	Adjusted P Value	Prd (LS) mean diff.	99.00% CI of diff.	Below threshold?	Adjusted P Value	Prd (LS) mean 1	Prd (LS) mean 2	Prd (LS) mean diff.	SE of diff.	N1	N2	q	DF	Prd (LS) mean 1	Prd (LS) mean 2	Prd (LS) mean diff.	SE of diff.	N1	N2	q	DF
Interaction	2.238	0.5656	No						wt vs. S29A	-2.796	-6.883 to 1.292	No	0.2666	-3.333	-7.421 to 0.7542	No	0.0819	5.838	8.633	-2.796	1.122	8	3	2.492	178	6	9.333	-3.333	1.122	8	3	2.971	178
substrate	0.03201	0.5198	No						wt vs. K30A	9.477	6.035 to 12.92	Yes	<0.0001	9.64	6.198 to 13.08	Yes	<0.0001	5.838	-3.64	9.477	0.9448	8	5	10.03	178	6	-3.64	9.64	0.9448	8	5	10.2	178
mutation	84.03	<0.0001	Yes						wt vs. N85A	4.88	1.756 to 8.005	Yes	<0.0001	6.7	3.575 to 9.825	Yes	<0.0001	5.838	0.9571	4.88	0.8577	8	7	5.69	178	6	-0.7	6.7	0.8577	8	7	7.812	178
									wt vs. R88A	7.088	3.390 to 10.78	Yes	<0.0001	7.85	4.153 to 11.55	Yes	<0.0001	5.838	-1.25	7.088	1.015	8	4	6.984	178	6	-1.85	7.85	1.015	8	4	7.735	178
ANOVA table	SS (Type III)	DF	MS	F (DFn, DFd)	P value				wt vs. Y89A	-5.763	-9.850 to -1.675	Yes	<0.0001	-3.233	-7.321 to 0.8542	No	0.1043	5.838	11.6	-5.763	1.122	8	3	5.136	178	6	9.233	-3.233	1.122	8	3	2.882	178
Interaction	79.87	31	2.576	F (31, 178) = 0.9381	P=0.5656				wt vs. T92A	2.163	-1.535 to 5.860	No	0.5239	2.675	-1.022 to 6.372	No	0.1929	5.838	3.675	2.163	1.015	8	4	2.131	178	6	3.325	2.675	1.015	8	4	2.636	178
substrate	1.143	1	1.143	F (1, 178) = 0.4160	P=0.5198				wt vs. Q93A	1.913	-1.785 to 5.610	No	0.729	2.225	-1.472 to 5.922	No	0.4741	5.838	3.925	1.913	1.015	8	4	1.885	178	6	3.775	2.225	1.015	8	4	2.192	178
mutation	2999	31	96.75	F (31, 178) = 35.23	P<0.0001				wt vs. N96A	4.454	1.193 to 7.715	Yes	<0.0001	5.05	1.789 to 8.311	Yes	<0.0001	5.838	1.383	4.454	0.895	8	6	4.977	178	6	0.95	5.05	0.895	8	6	5.642	178
Residual	488.9	178	2.746						wt vs. F97A	-3.063	-7.150 to 1.025	No	0.1541	-3.567	-7.654 to 0.5209	No	0.045	5.838	8.9	-3.063	1.122	8	3	2.73	178	6	9.567	-3.567	1.122	8	3	3.179	178
									wt vs. R100A	0.4042	-3.683 to 4.492	No	0.9996	1.667	-2.421 to 5.754	No	0.9568	5.838	5.433	0.4042	1.122	8	3	0.3602	178	6	4.333	1.667	1.122	8	3	1.485	178
Difference between row means									wt vs. N123A	4.05	0.3527 to 7.747	Yes	0.0028	4.55	0.8527 to 8.247	Yes	0.0004	5.838	1.788	4.05	1.015	8	4	3.991	178	6	1.45	4.55	1.015	8	4	4.483	178
Predicted (LS) mean of ŒîTm 5 mM ADP	2.914								wt vs. S134A	3.738	-0.3500 to 7.825	No	0.0281	3.867	-0.2209 to 7.954	No	0.0194	5.838	2.1	3.738	1.122	8	3	3.331	178	6	2.133	3.867	1.122	8	3	3.446	178
Predicted (LS) mean of ŒîTm 5 mM ATP	2.77								wt vs. L135A	9.338	5.250 to 13.43	Yes	<0.0001	8.3	4.212 to 12.39	Yes	<0.0001	5.838	-3.5	9.338	1.122	8	3	8.323	178	6	-2.3	8.3	1.122	8	3	7.398	178
Difference between predicted means	0.1433								wt vs. V138A	5.713	2.015 to 9.410	Yes	<0.0001	6.3	2.603 to 9.997	Yes	<0.0001	5.838	0.125	5.713	1.015	8	4	5.629	178	6	-0.3	6.3	1.015	8	4	6.208	178
SE of difference	0.2222								wt vs. S189A	2.171	-1.917 to 6.258	No	0.688	2.6	-1.488 to 6.688	No	0.3792	5.838	3.667	2.171	1.122	8	3	1.935	178	6	3.4	2.6	1.122	8	3	2.317	178
									wt vs. G192A	5.871	1.783 to 9.958	Yes	<0.0001	6.2	2.112 to 10.29	Yes	<0.0001	5.838	-0.03333	5.871	1.122	8	3	5.233	178	6	-0.2	6.2	1.122	8	3	5.526	178
									wt vs. I193A	1.938	-1.505 to 5.380	No	0.5908	2.54	-0.9020 to 5.982	No	0.1702	5.838	3.9	1.938	0.9448	8	5	2.051	178	6	3.46	2.54	0.9448	8	5	2.688	178
Data summary									wt vs. Y196A	4.288	0.5902 to 7.985	Yes	0.0012	5.075	1.378 to 8.772	Yes	<0.0001	5.838	1.55	4.288	1.015	8	4	4.225	178	6	0.925	5.075	1.015	8	4	5.001	178
Number of columns (mutation)	32								wt vs. R197A	7.338	2.564 to 12.11	Yes	<0.0001	7.5	2.727 to 12.27	Yes	<0.0001	5.838	-1.5	7.338	1.31	8	2	5.6	178	6	-1.5	7.5	1.31	8	2	5.724	178
Number of rows (substrate)	2								wt vs. Y200A	1.471	-2.617 to 5.558	No	0.9853	2.233	-1.854 to 6.321	No	0.6416	5.838	4.367	1.471	1.122	8	3	1.311	178	6	3.767	2.233	1.122	8	3	1.991	178
Number of values	242								wt vs. Y204A	-0.3292	-4.417 to 3.758	No	0.9997	-0.4	-4.488 to 3.688	No	0.9996	5.838	6.167	-0.3292	1.122	8	3	0.2934	178	6	6.4	-0.4	1.122	8	3	0.3565	178
									wt vs. V230A	-0.8625	-4.950 to 3.225	No	0.9991	-0.3333	-4.421 to 3.754	No	0.9997	5.838	6.7	-0.8625	1.122	8	3	0.7687	178	6	6.333	-0.3333	1.122	8	3	0.2971	178
									wt vs. T231A	2.071	-2.017 to 6.158	No	0.7595	-0.9667	-5.054 to 3.121	No	0.999	5.838	3.767	2.071	1.122	8	3	1.846	178	6	6.967	-0.9667	1.122	8	3	0.8616	178
									wt vs. G235A	1.804	-2.283 to 5.892	No	0.91	3.267	-0.8209 to 7.354	No	0.0963	5.838	4.033	1.804	1.122	8	3	1.608	178	6	2.733	3.267	1.122	8	3	2.912	178
									wt vs. S238A	-0.5958	-4.683 to 3.492	No	0.9994	1.8	-2.288 to 5.888	No	0.9119	5.838	6.433	-0.5958	1.122	8	3	0.5311	178	6	4.2	1.8	1.122	8	3	1.604	178
									wt vs. R246A	8.138	4.440 to 11.83	Yes	<0.0001	6.975	3.278 to 10.67	Yes	<0.0001	5.838	-2.3	8.138	1.015	8	4	8.018	178	6	-0.975	6.975	1.015	8	4	6.873	178
									wt vs. R287A	9.763	6.065 to 13.46	Yes	<0.0001	10	6.303 to 13.70	Yes	<0.0001	5.838	-3.925	9.763	1.015	8	4	9.62	178	6	-4	10	1.015	8	4	9.854	178
									wt vs. G288A	0.7375	-3.350 to 4.825	No	0.9993	1.4	-2.688 to 5.488	No	0.9926	5.838	5.1	0.7375	1.122	8	3	0.6573	178	6	4.6	1.4	1.122	8	3	1.248	178
									wt vs. G291A	1.838	-2.250 to 5.925	No	0.8952	2.767	-1.321 to 6.854	No	0.2818	5.838	4	1.838	1.122	8	3	1.638	178	6	3.233	2.767	1.122	8	3	2.466	178
									wt vs. V294A	6.058	2.615 to 9.500	Yes	<0.0001	3.2	-0.2420 to 6.642	No	0.0235	5.838	-0.22	6.058	0.9448	8	5	6.412	178	6	2.8	3.2	0.9448	8	5	3.387	178
									wt vs. L295A	0.2708	-3.817 to 4.358	No	0.9997	0.8	-3.288 to 4.888	No	0.9992	5.838	5.567	0.2708	1.122	8	3	0.2414	178	6	5.2	0.8	1.122	8	3	0.713	178
Table Analyzed	ADP_ATP_1mM_2wayANOVA								Within each row, compare columns (simple effects within rows)
									Number of families: 2
Two-way ANOVA	Ordinary								Number of comparisons per family: 31
Alpha	0.01								Alpha 0.01
										ΔTm 1 mM ADP				ΔTm 1 mM ATP				ΔTm 1 mM ADP								ΔTm 1 mM ATP
Source of Variation	% of total variation	P value	Significant?						Dunnett's multiple comparisons test	Prd (LS) mean diff.	99.00% CI of diff.	Below threshold?	Adjusted P Value	Prd (LS) mean diff.	99.00% CI of diff.	Below threshold?	Adjusted P Value	Prd (LS) mean 1	Prd (LS) mean 2	Prd (LS) mean diff.	SE of diff.	N1	N2	q	DF	Prd (LS) mean 1	Prd (LS) mean 2	Prd (LS) mean diff.	SE of diff.	N1	N2	q	DF
Interaction	3.79	0.684	No						wt vs. S29A	-2.138	-5.873 to 1.598	No	0.5608	-2.317	-6.052 to 1.419	No	0.4209	1.763	3.9	-2.138	1.026	8	3	2.083	182	1.75	4.067	-2.317	1.026	8	3	2.258	182
substrate	0.1418	0.3196	No						wt vs. K30A	5.643	2.497 to 8.788	Yes	<0.0001	5.55	2.404 to 8.696	Yes	<0.0001	1.763	-3.88	5.643	0.8639	8	5	6.531	182	1.75	-3.8	5.55	0.8639	8	5	6.424	182
mutation	70.2	<0.0001	Yes						wt vs. N85A	3.12	0.2639 to 5.975	Yes	0.003	3.579	0.7228 to 6.434	Yes	0.0003	1.763	-1.357	3.12	0.7843	8	7	3.978	182	1.75	-1.829	3.579	0.7843	8	7	4.563	182
									wt vs. R88A	3.088	-0.2914 to 6.466	No	0.0284	3.425	0.04606 to 6.804	Yes	0.0084	1.763	-1.325	3.088	0.928	8	4	3.327	182	1.75	-1.675	3.425	0.928	8	4	3.691	182
ANOVA table	SS (Type III)	DF	MS	F (DFn, DFd)	P value				wt vs. Y89A	-5.271	-9.006 to -1.535	Yes	<0.0001	-0.7167	-4.452 to 3.019	No	0.9992	1.763	7.033	-5.271	1.026	8	3	5.137	182	1.75	2.467	-0.7167	1.026	8	3	0.6985	182
Interaction	61.11	31	1.971	F (31, 182) = 0.8584	P=0.6840				wt vs. T92A	1.913	-1.466 to 5.291	No	0.5796	1.775	-1.604 to 5.154	No	0.7036	1.763	-0.15	1.913	0.928	8	4	2.061	182	1.75	-0.025	1.775	0.928	8	4	1.913	182
substrate	2.287	1	2.287	F (1, 182) = 0.9958	P=0.3196				wt vs. Q93A	1.788	-1.591 to 5.166	No	0.6923	1.75	-1.629 to 5.129	No	0.7253	1.763	-0.025	1.788	0.928	8	4	1.926	182	1.75	1.665e-16	1.75	0.928	8	4	1.886	182
mutation	1132	31	36.52	F (31, 182) = 15.90	P<0.0001				wt vs. N96A	2.513	-0.4674 to 5.492	No	0.0616	2.85	-0.1299 to 5.830	No	0.0171	1.763	-0.75	2.513	0.8184	8	6	3.07	182	1.75	-1.1	2.85	0.8184	8	6	3.482	182
Residual	418	182	2.297						wt vs. F97A	-2.971	-6.706 to 0.7647	No	0.0998	-2.65	-6.386 to 1.086	No	0.2169	1.763	4.733	-2.971	1.026	8	3	2.896	182	1.75	4.4	-2.65	1.026	8	3	2.583	182
									wt vs. R100A	-0.2042	-3.940 to 3.531	No	0.9998	0.5833	-3.152 to 4.319	No	0.9994	1.763	1.967	-0.2042	1.026	8	3	0.199	182	1.75	1.167	0.5833	1.026	8	3	0.5686	182
Difference between row means									wt vs. N123A	2.793	-0.3531 to 5.938	No	0.038	3.04	-0.1056 to 6.186	No	0.0152	1.763	-1.03	2.793	0.8639	8	5	3.232	182	1.75	-1.29	3.04	0.8639	8	5	3.519	182
Predicted (LS) mean of ŒîTm 1 mM ADP	0.04194								wt vs. S134A	3.363	-0.3731 to 7.098	No	0.0331	3.05	-0.6856 to 6.786	No	0.0809	1.763	-1.6	3.363	1.026	8	3	3.277	182	1.75	-1.3	3.05	1.026	8	3	2.973	182
Predicted (LS) mean of ŒîTm 1 mM ATP	-0.1584								wt vs. L135A	7.029	3.294 to 10.76	Yes	<0.0001	5.917	2.181 to 9.652	Yes	<0.0001	1.763	-5.267	7.029	1.026	8	3	6.851	182	1.75	-4.167	5.917	1.026	8	3	5.767	182
Difference between predicted means	0.2003								wt vs. V138A	3.088	-0.2914 to 6.466	No	0.0284	3.15	-0.2289 to 6.529	No	0.0229	1.763	-1.325	3.088	0.928	8	4	3.327	182	1.75	-1.4	3.15	0.928	8	4	3.394	182
SE of difference	0.2007								wt vs. S189A	1.863	-1.873 to 5.598	No	0.7795	1.95	-1.786 to 5.686	No	0.7133	1.763	-0.1	1.863	1.026	8	3	1.815	182	1.75	-0.2	1.95	1.026	8	3	1.901	182
									wt vs. G192A	3.263	-0.4731 to 6.998	No	0.0445	3.283	-0.4522 to 7.019	No	0.0419	1.763	-1.5	3.263	1.026	8	3	3.18	182	1.75	-1.533	3.283	1.026	8	3	3.2	182
									wt vs. I193A	1.523	-1.623 to 4.668	No	0.8176	0.95	-2.196 to 4.096	No	0.9943	1.763	0.24	1.523	0.8639	8	5	1.762	182	1.75	0.8	0.95	0.8639	8	5	1.1	182
Data summary									wt vs. Y196A	1.988	-1.391 to 5.366	No	0.5122	1.9	-1.479 to 5.279	No	0.591	1.763	-0.225	1.988	0.928	8	4	2.142	182	1.75	-0.15	1.9	0.928	8	4	2.047	182
Number of columns (mutation)	32								wt vs. R197A	3.163	-0.5731 to 6.898	No	0.0594	2.15	-1.586 to 5.886	No	0.5508	1.763	-1.4	3.163	1.026	8	3	3.082	182	1.75	-0.4	2.15	1.026	8	3	2.096	182
Number of rows (substrate)	2								wt vs. Y200A	1.363	-2.373 to 5.098	No	0.9845	1.85	-1.886 to 5.586	No	0.789	1.763	0.4	1.363	1.026	8	3	1.328	182	1.75	-0.1	1.85	1.026	8	3	1.803	182
Number of values	246								wt vs. Y204A	0.1958	-3.540 to 3.931	No	0.9998	0.3833	-3.352 to 4.119	No	0.9996	1.763	1.567	0.1958	1.026	8	3	0.1909	182	1.75	1.367	0.3833	1.026	8	3	0.3736	182
									wt vs. V230A	-0.1708	-3.906 to 3.565	No	0.9999	0.7833	-2.952 to 4.519	No	0.9991	1.763	1.933	-0.1708	1.026	8	3	0.1665	182	1.75	0.9667	0.7833	1.026	8	3	0.7635	182
									wt vs. T231A	1.363	-2.373 to 5.098	No	0.9845	-0.35	-4.086 to 3.386	No	0.9996	1.763	0.4	1.363	1.026	8	3	1.328	182	1.75	2.1	-0.35	1.026	8	3	0.3411	182
									wt vs. G235A	0.7958	-2.940 to 4.531	No	0.9991	0.95	-2.786 to 4.686	No	0.9988	1.763	0.9667	0.7958	1.026	8	3	0.7757	182	1.75	0.8	0.95	1.026	8	3	0.926	182
									wt vs. S238A	-0.7042	-4.440 to 3.031	No	0.9992	1.183	-2.552 to 4.919	No	0.9937	1.763	2.467	-0.7042	1.026	8	3	0.6863	182	1.75	0.5667	1.183	1.026	8	3	1.153	182
									wt vs. R246A	4.863	1.484 to 8.241	Yes	<0.0001	3.4	0.02106 to 6.779	Yes	0.0092	1.763	-3.1	4.863	0.928	8	4	5.24	182	1.75	-1.65	3.4	0.928	8	4	3.664	182
									wt vs. R287A	6.063	2.684 to 9.441	Yes	<0.0001	5.65	2.271 to 9.029	Yes	<0.0001	1.763	-4.3	6.063	0.928	8	4	6.533	182	1.75	-3.9	5.65	0.928	8	4	6.088	182
									wt vs. G288A	0.9625	-2.773 to 4.698	No	0.9988	1.05	-2.686 to 4.786	No	0.9986	1.763	0.8	0.9625	1.026	8	3	0.9381	182	1.75	0.7	1.05	1.026	8	3	1.023	182
									wt vs. G291A	0.5958	-3.140 to 4.331	No	0.9994	1.517	-2.219 to 5.252	No	0.958	1.763	1.167	0.5958	1.026	8	3	0.5808	182	1.75	0.2333	1.517	1.026	8	3	1.478	182
									wt vs. V294A	4.723	1.577 to 7.868	Yes	<0.0001	4.05	0.9044 to 7.196	Yes	0.0002	1.763	-2.96	4.723	0.8639	8	5	5.466	182	1.75	-2.3	4.05	0.8639	8	5	4.688	182
									wt vs. L295A	-0.5375	-4.273 to 3.198	No	0.9994	1.383	-2.352 to 5.119	No	0.9836	1.763	2.3	-0.5375	1.026	8	3	0.5239	182	1.75	0.3667	1.383	1.026	8	3	1.348	182
Table Analyzed	ADP_ATP_500uM_2wayANOVA								Within each row, compare columns (simple effects within rows)
									Number of families: 2
Two-way ANOVA	Ordinary								Number of comparisons per family: 31
Alpha	0.01								Alpha 0.01
										ΔTm 500 μM ADP				ΔTm 500 μM ATP				ΔTm 500 μM ADP								ΔTm 500 μM ATP
Source of Variation	% of total variation	P value	Significant?						Dunnett's multiple comparisons test	Prd (LS) mean diff.	99.00% CI of diff.	Below threshold?	Adjusted P Value	Prd (LS) mean diff.	99.00% CI of diff.	Below threshold?	Adjusted P Value	Prd (LS) mean 1	Prd (LS) mean 2	Prd (LS) mean diff.	SE of diff.	N1	N2	q	DF	Prd (LS) mean 1	Prd (LS) mean 2	Prd (LS) mean diff.	SE of diff.	N1	N2	q	DF
Interaction	3.578	0.9437	No						wt vs. S29A	-2.207	-6.494 to 2.080	No	0.7255	-1.686	-5.973 to 2.602	No	0.9686	0.4429	2.65	-2.207	1.175	7	2	1.879	158	0.4143	2.1	-1.686	1.175	7	2	1.435	158
substrate	0.1121	0.4408	No						wt vs. K30A	4.943	1.592 to 8.294	Yes	<0.0001	4.439	1.088 to 7.791	Yes	<0.0001	0.4429	-4.5	4.943	0.9183	7	4	5.383	158	0.4143	-4.025	4.439	0.9183	7	4	4.834	158
mutation	66.73	<0.0001	Yes						wt vs. N85A	2.414	-0.4435 to 5.272	No	0.0598	2.998	0.02254 to 5.973	Yes	0.0091	0.4429	-1.971	2.414	0.7831	7	7	3.083	158	0.4143	-2.583	2.998	0.8151	7	6	3.678	158
									wt vs. R88A	1.81	-1.880 to 5.499	No	0.7936	1.781	-1.909 to 5.471	No	0.8151	0.4429	-1.367	1.81	1.011	7	3	1.79	158	0.4143	-1.367	1.781	1.011	7	3	1.762	158
ANOVA table	SS (Type III)	DF	MS	F (DFn, DFd)	P value				wt vs. Y89A	-4.757	-8.447 to -1.068	Yes	0.0002	-0.8524	-4.543 to 2.838	No	0.999	0.4429	5.2	-4.757	1.011	7	3	4.706	158	0.4143	1.267	-0.8524	1.011	7	3	0.8431	158
Interaction	40.93	31	1.32	F (31, 158) = 0.6151	P=0.9437				wt vs. T92A	1.043	-2.647 to 4.732	No	0.9986	1.114	-2.576 to 4.804	No	0.9942	0.4429	-0.6	1.043	1.011	7	3	1.032	158	0.4143	-0.7	1.114	1.011	7	3	1.102	158
substrate	1.282	1	1.282	F (1, 158) = 0.5973	P=0.4408				wt vs. Q93A	0.9679	-2.383 to 4.319	No	0.996	0.9893	-2.362 to 4.341	No	0.9945	0.4429	-0.525	0.9679	0.9183	7	4	1.054	158	0.4143	-0.575	0.9893	0.9183	7	4	1.077	158
mutation	763.3	31	24.62	F (31, 158) = 11.47	P<0.0001				wt vs. N96A	1.826	-1.148 to 4.801	No	0.4312	2.314	-0.6608 to 5.289	No	0.1165	0.4429	-1.383	1.826	0.8151	7	6	2.241	158	0.4143	-1.9	2.314	0.8151	7	6	2.839	158
Residual	339.1	158	2.146						wt vs. F97A	-1.99	-5.680 to 1.699	No	0.6523	-1.519	-5.209 to 2.171	No	0.9488	0.4429	2.433	-1.99	1.011	7	3	1.969	158	0.4143	1.933	-1.519	1.011	7	3	1.503	158
									wt vs. R100A	-0.5571	-4.247 to 3.132	No	0.9994	0.08095	-3.609 to 3.771	No	>0.9999	0.4429	1	-0.5571	1.011	7	3	0.5511	158	0.4143	0.3333	0.08095	1.011	7	3	0.08007	158
Difference between row means									wt vs. N123A	2.018	-1.333 to 5.369	No	0.4644	2.002	-1.350 to 5.354	No	0.48	0.4429	-1.575	2.018	0.9183	7	4	2.197	158	0.4143	-1.588	2.002	0.9183	7	4	2.18	158
Predicted (LS) mean of ŒîTm 500 uM ADP	-0.8358								wt vs. S134A	2.776	-0.9132 to 6.466	No	0.1469	2.514	-1.176 to 6.204	No	0.2679	0.4429	-2.333	2.776	1.011	7	3	2.746	158	0.4143	-2.1	2.514	1.011	7	3	2.487	158
Predicted (LS) mean of ŒîTm 500 uM ATP	-0.995								wt vs. L135A	6.61	2.920 to 10.30	Yes	<0.0001	5.048	1.357 to 8.738	Yes	<0.0001	0.4429	-6.167	6.61	1.011	7	3	6.538	158	0.4143	-4.633	5.048	1.011	7	3	4.993	158
Difference between predicted means	0.1592								wt vs. V138A	2.218	-1.133 to 5.569	No	0.3096	2.014	-1.337 to 5.366	No	0.4692	0.4429	-1.775	2.218	0.9183	7	4	2.415	158	0.4143	-1.6	2.014	0.9183	7	4	2.194	158
SE of difference	0.206								wt vs. S189A	1.276	-2.413 to 4.966	No	0.9923	1.148	-2.543 to 4.838	No	0.9938	0.4429	-0.8333	1.276	1.011	7	3	1.262	158	0.4143	-0.7333	1.148	1.011	7	3	1.135	158
									wt vs. G192A	2.943	-1.344 to 7.230	No	0.2564	2.664	-1.623 to 6.952	No	0.4121	0.4429	-2.5	2.943	1.175	7	2	2.505	158	0.4143	-2.25	2.664	1.175	7	2	2.268	158
									wt vs. I193A	3.218	-0.1332 to 6.569	No	0.0163	3.414	-0.2759 to 7.104	No	0.0246	0.4429	-2.775	3.218	0.9183	7	4	3.504	158	0.4143	-3	3.414	1.011	7	3	3.377	158
Data summary									wt vs. Y196A	1.21	-2.480 to 4.899	No	0.9931	0.681	-3.009 to 4.371	No	0.9992	0.4429	-0.7667	1.21	1.011	7	3	1.196	158	0.4143	-0.2667	0.681	1.011	7	3	0.6736	158
Number of columns (mutation)	32								wt vs. R197A	1.643	-2.644 to 5.930	No	0.9757	0.6643	-3.623 to 4.952	No	0.9994	0.4429	-1.2	1.643	1.175	7	2	1.399	158	0.4143	-0.25	0.6643	1.175	7	2	0.5655	158
Number of rows (substrate)	2								wt vs. Y200A	0.8095	-2.880 to 4.499	No	0.999	1.148	-2.543 to 4.838	No	0.9938	0.4429	-0.3667	0.8095	1.011	7	3	0.8007	158	0.4143	-0.7333	1.148	1.011	7	3	1.135	158
Number of values	222								wt vs. Y204A	-0.1905	-3.880 to 3.499	No	0.9998	-0.01905	-3.709 to 3.671	No	>0.9999	0.4429	0.6333	-0.1905	1.011	7	3	0.1884	158	0.4143	0.4333	-0.01905	1.011	7	3	0.01884	158
									wt vs. V230A	-0.3571	-4.047 to 3.332	No	0.9996	0.1476	-3.543 to 3.838	No	0.9999	0.4429	0.8	-0.3571	1.011	7	3	0.3533	158	0.4143	0.2667	0.1476	1.011	7	3	0.146	158
									wt vs. T231A	0.6095	-3.080 to 4.299	No	0.9993	-0.01905	-3.709 to 3.671	No	>0.9999	0.4429	-0.1667	0.6095	1.011	7	3	0.6029	158	0.4143	0.4333	-0.01905	1.011	7	3	0.01884	158
									wt vs. G235A	0.1429	-3.547 to 3.832	No	0.9999	0.4476	-3.243 to 4.138	No	0.9995	0.4429	0.3	0.1429	1.011	7	3	0.1413	158	0.4143	-0.03333	0.4476	1.011	7	3	0.4428	158
									wt vs. S238A	-0.4071	-4.694 to 3.880	No	0.9996	0.9643	-3.323 to 5.252	No	0.999	0.4429	0.85	-0.4071	1.175	7	2	0.3466	158	0.4143	-0.55	0.9643	1.175	7	2	0.8209	158
									wt vs. R246A	3.518	0.1668 to 6.869	Yes	0.0053	2.164	-1.187 to 5.516	No	0.3489	0.4429	-3.075	3.518	0.9183	7	4	3.831	158	0.4143	-1.75	2.164	0.9183	7	4	2.357	158
									wt vs. R287A	4.818	1.467 to 8.169	Yes	<0.0001	4.264	0.9126 to 7.616	Yes	0.0002	0.4429	-4.375	4.818	0.9183	7	4	5.247	158	0.4143	-3.85	4.264	0.9183	7	4	4.644	158
									wt vs. G288A	0.3762	-3.313 to 4.066	No	0.9996	0.381	-3.309 to 4.071	No	0.9996	0.4429	0.06667	0.3762	1.011	7	3	0.3721	158	0.4143	0.03333	0.381	1.011	7	3	0.3768	158
									wt vs. G291A	0.3095	-3.380 to 3.999	No	0.9997	1.281	-2.409 to 4.971	No	0.9922	0.4429	0.1333	0.3095	1.011	7	3	0.3062	158	0.4143	-0.8667	1.281	1.011	7	3	1.267	158
									wt vs. V294A	4.043	0.9123 to 7.173	Yes	0.0002	3.914	0.7831 to 7.045	Yes	0.0003	0.4429	-3.6	4.043	0.8578	7	5	4.713	158	0.4143	-3.5	3.914	0.8578	7	5	4.563	158
									wt vs. L295A	-0.1571	-3.847 to 3.532	No	0.9999	0.6143	-3.076 to 4.304	No	0.9993	0.4429	0.6	-0.1571	1.011	7	3	0.1554	158	0.4143	-0.2	0.6143	1.011	7	3	0.6076	158
Table Analyzed	ADP_ATP_100uM_2wayANOVA								Within each row, compare columns (simple effects within rows)
									Number of families: 2
Two-way ANOVA	Ordinary								Number of comparisons per family: 31
Alpha	0.01								Alpha 0.01
										ΔTm 100 μM ADP				ΔTm 100 μM ATP				ΔTm 100 μM ADP								ΔTm 100 μM ATP
Source of Variation	% of total variation	P value	Significant?						Dunnett's multiple comparisons test	Prd (LS) mean diff.	99.00% CI of diff.	Below threshold?	Adjusted P Value	Prd (LS) mean diff.	99.00% CI of diff.	Below threshold?	Adjusted P Value	Prd (LS) mean 1	Prd (LS) mean 2	Prd (LS) mean diff.	SE of diff.	N1	N2	q	DF	Prd (LS) mean 1	Prd (LS) mean 2	Prd (LS) mean diff.	SE of diff.	N1	N2	q	DF
Interaction	3.28	0.9728	No						wt vs. S29A	-1.479	-5.240 to 2.283	No	0.9684	-0.3357	-4.097 to 3.426	No	0.9997	-0.7286	0.75	-1.479	1.031	7	2	1.434	160	-0.5857	-0.25	-0.3357	1.031	7	2	0.3256	160
substrate	0.2981	0.2136	No						wt vs. K30A	3.671	0.7310 to 6.612	Yes	0.0003	2.439	-0.5011 to 5.380	No	0.07	-0.7286	-4.4	3.671	0.8059	7	4	4.556	160	-0.5857	-3.025	2.439	0.8059	7	4	3.027	160
mutation	65.62	<0.0001	Yes						wt vs. N85A	2.171	-0.3362 to 4.679	No	0.0478	2.586	0.07816 to 5.093	Yes	0.0067	-0.7286	-2.9	2.171	0.6873	7	7	3.159	160	-0.5857	-3.171	2.586	0.6873	7	7	3.762	160
									wt vs. R88A	0.7048	-2.533 to 3.942	No	0.999	0.6476	-2.590 to 3.885	No	0.9991	-0.7286	-1.433	0.7048	0.8873	7	3	0.7943	160	-0.5857	-1.233	0.6476	0.8873	7	3	0.7299	160
ANOVA table	SS (Type III)	DF	MS	F (DFn, DFd)	P value				wt vs. Y89A	-2.029	-5.266 to 1.209	No	0.3975	-0.619	-3.856 to 2.618	No	0.9992	-0.7286	1.3	-2.029	0.8873	7	3	2.286	160	-0.5857	0.03333	-0.619	0.8873	7	3	0.6977	160
Interaction	28.36	31	0.9149	F (31, 160) = 0.5534	P=0.9728				wt vs. T92A	0.5381	-2.699 to 3.775	No	0.9993	0.581	-2.656 to 3.818	No	0.9993	-0.7286	-1.267	0.5381	0.8873	7	3	0.6065	160	-0.5857	-1.167	0.581	0.8873	7	3	0.6548	160
substrate	2.578	1	2.578	F (1, 160) = 1.559	P=0.2136				wt vs. Q93A	0.4214	-2.519 to 3.362	No	0.9994	0.2143	-2.726 to 3.155	No	0.9997	-0.7286	-1.15	0.4214	0.8059	7	4	0.5229	160	-0.5857	-0.8	0.2143	0.8059	7	4	0.2659	160
mutation	567.4	31	18.3	F (31, 160) = 11.07	P<0.0001				wt vs. N96A	1.538	-1.072 to 4.148	No	0.5022	1.748	-0.8623 to 4.358	No	0.2925	-0.7286	-2.267	1.538	0.7153	7	6	2.15	160	-0.5857	-2.333	1.748	0.7153	7	6	2.443	160
Residual	264.5	160	1.653						wt vs. F97A	-1.062	-4.299 to 2.175	No	0.9932	-0.5524	-3.790 to 2.685	No	0.9993	-0.7286	0.3333	-1.062	0.8873	7	3	1.197	160	-0.5857	-0.03333	-0.5524	0.8873	7	3	0.6226	160
									wt vs. R100A	-0.6619	-3.899 to 2.575	No	0.9991	-0.3524	-3.590 to 2.885	No	0.9996	-0.7286	-0.06667	-0.6619	0.8873	7	3	0.746	160	-0.5857	-0.2333	-0.3524	0.8873	7	3	0.3971	160
Difference between row means									wt vs. N123A	1.441	-1.305 to 4.188	No	0.6977	1.484	-1.263 to 4.231	No	0.6504	-0.7286	-2.17	1.441	0.7529	7	5	1.915	160	-0.5857	-2.07	1.484	0.7529	7	5	1.971	160
Predicted (LS) mean of ŒîTm 100 uM ADP	-1.719								wt vs. S134A	2.338	-0.8992 to 5.575	No	0.1917	2.181	-1.056 to 5.418	No	0.2832	-0.7286	-3.067	2.338	0.8873	7	3	2.635	160	-0.5857	-2.767	2.181	0.8873	7	3	2.458	160
Predicted (LS) mean of ŒîTm 100 uM ATP	-1.493								wt vs. L135A	7.038	3.801 to 10.28	Yes	<0.0001	4.614	1.377 to 7.852	Yes	<0.0001	-0.7286	-7.767	7.038	0.8873	7	3	7.932	160	-0.5857	-5.2	4.614	0.8873	7	3	5.2	160
Difference between predicted means	-0.226								wt vs. V138A	1.571	-1.369 to 4.512	No	0.6687	1.314	-1.626 to 4.255	No	0.8936	-0.7286	-2.3	1.571	0.8059	7	4	1.95	160	-0.5857	-1.9	1.314	0.8059	7	4	1.631	160
SE of difference	0.181								wt vs. S189A	0.6214	-3.140 to 4.383	No	0.9993	0.5143	-2.723 to 3.752	No	0.9994	-0.7286	-1.35	0.6214	1.031	7	2	0.6028	160	-0.5857	-1.1	0.5143	0.8873	7	3	0.5796	160
									wt vs. G192A	1.671	-2.090 to 5.433	No	0.8987	0.8643	-2.897 to 4.626	No	0.999	-0.7286	-2.4	1.671	1.031	7	2	1.621	160	-0.5857	-1.45	0.8643	1.031	7	2	0.8384	160
									wt vs. I193A	3.571	0.6310 to 6.512	Yes	0.0005	3.681	0.4437 to 6.918	Yes	0.0016	-0.7286	-4.3	3.571	0.8059	7	4	4.432	160	-0.5857	-4.267	3.681	0.8873	7	3	4.149	160
Data summary									wt vs. Y196A	0.2714	-2.966 to 3.509	No	0.9997	-0.5524	-3.790 to 2.685	No	0.9993	-0.7286	-1	0.2714	0.8873	7	3	0.3059	160	-0.5857	-0.03333	-0.5524	0.8873	7	3	0.6226	160
Number of columns (mutation)	32								wt vs. R197A	-0.9786	-4.740 to 2.783	No	0.9988	-0.6857	-4.447 to 3.076	No	0.9993	-0.7286	0.25	-0.9786	1.031	7	2	0.9492	160	-0.5857	0.1	-0.6857	1.031	7	2	0.6651	160
Number of rows (substrate)	2								wt vs. Y200A	0.4714	-2.766 to 3.709	No	0.9994	0.681	-2.556 to 3.918	No	0.9991	-0.7286	-1.2	0.4714	0.8873	7	3	0.5313	160	-0.5857	-1.267	0.681	0.8873	7	3	0.7675	160
Number of values	224								wt vs. Y204A	-0.6952	-3.933 to 2.542	No	0.999	-0.6524	-3.890 to 2.585	No	0.9991	-0.7286	-0.03333	-0.6952	0.8873	7	3	0.7836	160	-0.5857	0.06667	-0.6524	0.8873	7	3	0.7353	160
									wt vs. V230A	-0.5952	-3.833 to 2.642	No	0.9992	-0.319	-3.556 to 2.918	No	0.9996	-0.7286	-0.1333	-0.5952	0.8873	7	3	0.6709	160	-0.5857	-0.2667	-0.319	0.8873	7	3	0.3596	160
									wt vs. T231A	0.004762	-3.233 to 3.242	No	>0.9999	0.181	-3.056 to 3.418	No	0.9998	-0.7286	-0.7333	0.004762	0.8873	7	3	0.005367	160	-0.5857	-0.7667	0.181	0.8873	7	3	0.2039	160
									wt vs. G235A	0.2381	-2.999 to 3.475	No	0.9997	0.5143	-2.723 to 3.752	No	0.9994	-0.7286	-0.9667	0.2381	0.8873	7	3	0.2683	160	-0.5857	-1.1	0.5143	0.8873	7	3	0.5796	160
									wt vs. S238A	0.02143	-3.740 to 3.783	No	>0.9999	0.5643	-3.197 to 4.326	No	0.9994	-0.7286	-0.75	0.02143	1.031	7	2	0.02079	160	-0.5857	-1.15	0.5643	1.031	7	2	0.5474	160
									wt vs. R246A	2.546	-0.3940 to 5.487	No	0.0478	0.7893	-2.151 to 3.730	No	0.9987	-0.7286	-3.275	2.546	0.8059	7	4	3.16	160	-0.5857	-1.375	0.7893	0.8059	7	4	0.9794	160
									wt vs. R287A	3.746	0.8060 to 6.687	Yes	0.0002	2.664	-0.2761 to 5.605	No	0.0307	-0.7286	-4.475	3.746	0.8059	7	4	4.649	160	-0.5857	-3.25	2.664	0.8059	7	4	3.306	160
									wt vs. G288A	0.07143	-3.166 to 3.309	No	>0.9999	-0.08571	-3.323 to 3.152	No	>0.9999	-0.7286	-0.8	0.07143	0.8873	7	3	0.0805	160	-0.5857	-0.5	-0.08571	0.8873	7	3	0.0966	160
									wt vs. G291A	1.005	-2.233 to 4.242	No	0.9938	1.114	-2.123 to 4.352	No	0.9924	-0.7286	-1.733	1.005	0.8873	7	3	1.132	160	-0.5857	-1.7	1.114	0.8873	7	3	1.256	160
									wt vs. V294A	3.791	1.045 to 6.538	Yes	<0.0001	4.074	1.327 to 6.821	Yes	<0.0001	-0.7286	-4.52	3.791	0.7529	7	5	5.036	160	-0.5857	-4.66	4.074	0.7529	7	5	5.412	160
									wt vs. L295A	-0.2619	-3.499 to 2.975	No	0.9997	-0.2524	-3.490 to 2.985	No	0.9997	-0.7286	-0.4667	-0.2619	0.8873	7	3	0.2952	160	-0.5857	-0.3333	-0.2524	0.8873	7	3	0.2844	160

## Sheet: Supplementary Figure 6 values
wt_1rep	ADP conc	Tm	average		log conc	ΔTm	average
	0 mM ADP	48.5	48.8
		49
		49
	0.09765 mM	49.8	49.7		-1.01033		0.9
		49.7
		49.7
	0.1953 mM	50.3	50.3		-0.709298		1.5
		50.2
		50.5
	0.39 mM	51	51		-0.408935		2.2
		51
		51
	0.78125 mM	52.5	52.3		-0.10721		3.5
		52
		52.3
	1.5625 mM	54.5	54.5		0.19382		5.7
		54.5
		54.5
	3.125 mM	56.3	56.3		0.49485		7.5
		56.3
		56.2
	6.25 mM	57.5	57.6		0.79588		8.8
		57.7
		57.5
	12.5 mM	59	59		1.09691		10.2
		59
		59
	25 mM	59.5	59.5		1.39794		10.7
		59.5
		59.5
	50 mM	59.2	59.1		1.69897		10.3
		59
		59.2
	buffer only
wt_2rep	ADP conc	Tm	average		log conc	ΔTm	average
	0 mM ADP	48.5	48.5
		48.5
		48.5
	0.09765 mM	48.8	48.9		-1.01033		0.4
		49
		49
	0.1953 mM	49	49.1		-0.709298		0.6
		49
		49.2
	0.39 mM	49.5	49.7		-0.408935		1.2
		49.8
		49.7
	0.78125 mM	50.5	50.4		-0.10721		1.9
		50.5
		50.3
	1.5625 mM	51.5	51.4		0.19382		2.9
		51.2
		51.5
	3.125 mM	52.7	52.7		0.49485		4.2
		52.8
		52.5
	6.25 mM	55.5	55.4		0.79588		6.9
		55.5
		55.2
	12.5 mM	56.5	56.5		1.09691		8
		56.5
		56.5
	25 mM	57.3	57.2		1.39794		8.7
		57.2
		57.2
	50 mM	57.2	57.1		1.69897		8.6
		57
		57
	buffer only
wt_3rep	ADP conc	Tm	average		log conc	ΔTm	average
	0 mM ADP	47.7	47.7
		47.7
		47.8
	0.09765 mM	48.5	48.5		-1.01033		0.8
		48.5
		48.5
	0.1953 mM	49	49.1		-0.709298		1.4
		49.2
		49
	0.39 mM	49.5	49.5		-0.408935		1.8
		49.5
		49.5
	0.78125 mM	50.5	50.3		-0.10721		2.6
		50.2
		50.3
	1.5625 mM	51.5	51.3		0.19382		3.6
		51.2
		51.3
	3.125 mM	53	52.9		0.49485		5.2
		52.8
		52.8
	6.25 mM	55	55.2		0.79588		7.5
		55.3
		55.2
	12.5 mM	56.5	56.4		1.09691		8.7
		56.3
		56.5
	25 mM	57.5	57.4		1.39794		9.7
		57.5
		57.2
	50 mM	57.5	57.4		1.69897		9.7
		57.3
		57.3
	buffer only
wt_4rep	ADP conc	Tm	average		log conc	ΔTm	average
	0 mM ADP	50.5	50.5
		50.5
		50.5
	0.09765 mM	49.2	49.2		-1.01033		-1.3
		49.2
		49.2
	0.1953 mM	49.5	49.5		-0.709298		-1
		49.5
		49.5
	0.39 mM	49.8	49.7		-0.408935		-0.8
		49.7
		49.7
	0.78125 mM	50.5	50.4		-0.10721		-0.1
		50.3
		50.3
	1.5625 mM	51.2	51.1		0.19382		0.6
		51.2
		51
	3.125 mM	53.2	52.8		0.49485		2.3
		52.8
		52.3
	6.25 mM	55	55.1		0.79588		4.6
		55.2
		55
	12.5 mM	56.5	56.4		1.09691		5.9
		56.3
		56.3
	25 mM	57	56.9		1.39794		6.4
		57
		56.8
	50 mM	56.7	56.7		1.69897		6.2
		56.8
		56.7
	buffer only

## Sheet: Suppl Fig 7 values and stats
The values plotted in Supplementary Fig 7 are presented in the data sheet for Figures 4 and 5 under the 5 and 10 mM ADP and ATP for all proteins tested
Statistics for Supplementary Figure 7
Compare each cell mean with the other cell mean in that column
Number of families: 1
Number of comparisons per family: 32
Alpha 0.01
ΔTm 10 mM ADP - ΔTm 10 mM ATP
Sidak's multiple comparisons test	Prd (LS) mean diff.	99.00% CI of diff.	Below threshold?	Adjusted P Value	Prd (LS) mean 1	Prd (LS) mean 2	Prd (LS) mean diff.	SE of diff.	N1	N2	t	DF
wild type	0.0125	-3.208 to 3.233	No	>0.9999	7.113	7.1	0.0125	0.8763	8	8	0.01426	178
S29A	-0.06667	-5.327 to 5.193	No	>0.9999	10.03	10.1	-0.06667	1.431	3	3	0.04659	178
K30A	-0.1	-4.174 to 3.974	No	>0.9999	-3.8	-3.7	-0.1	1.108	5	5	0.09021	178
N85A	2.357	-1.086 to 5.801	No	0.3368	1.971	-0.3857	2.357	0.9369	7	7	2.516	178
R88A	0.45	-4.105 to 5.005	No	>0.9999	-1.35	-1.8	0.45	1.239	4	4	0.3631	178
Y89A	2.467	-2.793 to 7.727	No	0.9447	13.07	10.6	2.467	1.431	3	3	1.724	178
T92A	0.2333	-5.027 to 5.493	No	>0.9999	5.6	5.367	0.2333	1.431	3	3	0.163	178
Q93A	0.225	-4.330 to 4.780	No	>0.9999	5.4	5.175	0.225	1.239	4	4	0.1815	178
N96A	1.28	-2.794 to 5.354	No	0.9999	2.64	1.36	1.28	1.108	5	5	1.155	178
F97A	-0.5333	-5.793 to 4.727	No	>0.9999	10.5	11.03	-0.5333	1.431	3	3	0.3727	178
R100A	1.1	-4.160 to 6.360	No	>0.9999	6.667	5.567	1.1	1.431	3	3	0.7687	178
N123A	1.04	-3.034 to 5.114	No	>0.9999	4.75	3.71	1.04	1.108	5	5	0.9382	178
S134A	0.5333	-4.727 to 5.793	No	>0.9999	3.567	3.033	0.5333	1.431	3	3	0.3727	178
L135A	-0.8333	-6.093 to 4.427	No	>0.9999	-1.967	-1.133	-0.8333	1.431	3	3	0.5823	178
V138A	1.325	-3.230 to 5.880	No	>0.9999	1.3	-0.025	1.325	1.239	4	4	1.069	178
S189A	0.5	-4.760 to 5.760	No	>0.9999	5.2	4.7	0.5	1.431	3	3	0.3494	178
G192A	0.6667	-4.593 to 5.927	No	>0.9999	1.1	0.4333	0.6667	1.431	3	3	0.4659	178
I193A	0.62	-3.454 to 4.694	No	>0.9999	4.82	4.2	0.62	1.108	5	5	0.5593	178
Y196A	0.375	-4.180 to 4.930	No	>0.9999	2.65	2.275	0.375	1.239	4	4	0.3026	178
R197A	0.6667	-4.593 to 5.927	No	>0.9999	-0.6	-1.267	0.6667	1.431	3	3	0.4659	178
Y200A	0.4333	-4.827 to 5.693	No	>0.9999	5.767	5.333	0.4333	1.431	3	3	0.3028	178
Y204A	-0.06667	-5.327 to 5.193	No	>0.9999	7.867	7.933	-0.06667	1.431	3	3	0.04659	178
V230A	0.7	-4.560 to 5.960	No	>0.9999	8.267	7.567	0.7	1.431	3	3	0.4891	178
T231A	-2.667	-7.927 to 2.593	No	0.8798	5.267	7.933	-2.667	1.431	3	3	1.863	178
G235A	2.633	-2.627 to 7.893	No	0.8928	5.533	2.9	2.633	1.431	3	3	1.84	178
S238A	1.6	-3.660 to 6.860	No	>0.9999	7.333	5.733	1.6	1.431	3	3	1.118	178
R246A	-0.575	-5.130 to 3.980	No	>0.9999	-1.725	-1.15	-0.575	1.239	4	4	0.464	178
R287A	0.425	-4.130 to 4.980	No	>0.9999	-3.9	-4.325	0.425	1.239	4	4	0.3429	178
G288A	1.233	-4.027 to 6.493	No	>0.9999	6.567	5.333	1.233	1.431	3	3	0.8618	178
G291A	0.9333	-4.327 to 6.193	No	>0.9999	5.267	4.333	0.9333	1.431	3	3	0.6522	178
V294A	-2.24	-6.314 to 1.834	No	0.7693	1.4	3.64	-2.24	1.108	5	5	2.021	178
L295A	0.4667	-4.793 to 5.727	No	>0.9999	7.767	7.3	0.4667	1.431	3	3	0.3261	178
Compare each cell mean with the other cell mean in that column
Number of families: 1
Number of comparisons per family: 32
Alpha 0.01
ΔTm 5 mM ADP - ΔTm 5 mM ATP
Sidak's multiple comparisons test	Prd (LS) mean diff.	99.00% CI of diff.	Below threshold?	Adjusted P Value	Prd (LS) mean 1	Prd (LS) mean 2	Prd (LS) mean diff.	SE of diff.	N1	N2	t	DF
wild type	-0.1625	-3.208 to 2.883	No	>0.9999	5.838	6	-0.1625	0.8286	8	8	0.1961	178
S29A	-0.7	-5.673 to 4.273	No	>0.9999	8.633	9.333	-0.7	1.353	3	3	0.5173	178
K30A	0	-3.852 to 3.852	No	>0.9999	-3.64	-3.64	0	1.048	5	5	0	178
N85A	1.657	-1.599 to 4.913	No	0.8755	0.9571	-0.7	1.657	0.8858	7	7	1.871	178
R88A	0.6	-3.707 to 4.907	No	>0.9999	-1.25	-1.85	0.6	1.172	4	4	0.512	178
Y89A	2.367	-2.607 to 7.340	No	0.9353	11.6	9.233	2.367	1.353	3	3	1.749	178
T92A	0.35	-3.957 to 4.657	No	>0.9999	3.675	3.325	0.35	1.172	4	4	0.2987	178
Q93A	0.15	-4.157 to 4.457	No	>0.9999	3.925	3.775	0.15	1.172	4	4	0.128	178
N96A	0.4333	-3.083 to 3.950	No	>0.9999	1.383	0.95	0.4333	0.9568	6	6	0.4529	178
F97A	-0.6667	-5.640 to 4.307	No	>0.9999	8.9	9.567	-0.6667	1.353	3	3	0.4927	178
R100A	1.1	-3.873 to 6.073	No	>0.9999	5.433	4.333	1.1	1.353	3	3	0.8129	178
N123A	0.3375	-3.970 to 4.645	No	>0.9999	1.788	1.45	0.3375	1.172	4	4	0.288	178
S134A	-0.03333	-5.007 to 4.940	No	>0.9999	2.1	2.133	-0.03333	1.353	3	3	0.02463	178
L135A	-1.2	-6.173 to 3.773	No	>0.9999	-3.5	-2.3	-1.2	1.353	3	3	0.8868	178
V138A	0.425	-3.882 to 4.732	No	>0.9999	0.125	-0.3	0.425	1.172	4	4	0.3627	178
S189A	0.2667	-4.707 to 5.240	No	>0.9999	3.667	3.4	0.2667	1.353	3	3	0.1971	178
G192A	0.1667	-4.807 to 5.140	No	>0.9999	-0.03333	-0.2	0.1667	1.353	3	3	0.1232	178
I193A	0.44	-3.412 to 4.292	No	>0.9999	3.9	3.46	0.44	1.048	5	5	0.4198	178
Y196A	0.625	-3.682 to 4.932	No	>0.9999	1.55	0.925	0.625	1.172	4	4	0.5333	178
R197A	-1.332e-15	-6.091 to 6.091	No	>0.9999	-1.5	-1.5	-1.332e-15	1.657	2	2	8.039e-16	178
Y200A	0.6	-4.373 to 5.573	No	>0.9999	4.367	3.767	0.6	1.353	3	3	0.4434	178
Y204A	-0.2333	-5.207 to 4.740	No	>0.9999	6.167	6.4	-0.2333	1.353	3	3	0.1724	178
V230A	0.3667	-4.607 to 5.340	No	>0.9999	6.7	6.333	0.3667	1.353	3	3	0.271	178
T231A	-3.2	-8.173 to 1.773	No	0.4607	3.767	6.967	-3.2	1.353	3	3	2.365	178
G235A	1.3	-3.673 to 6.273	No	>0.9999	4.033	2.733	1.3	1.353	3	3	0.9607	178
S238A	2.233	-2.740 to 7.207	No	0.9664	6.433	4.2	2.233	1.353	3	3	1.65	178
R246A	-1.325	-5.632 to 2.982	No	>0.9999	-2.3	-0.975	-1.325	1.172	4	4	1.131	178
R287A	0.075	-4.232 to 4.382	No	>0.9999	-3.925	-4	0.075	1.172	4	4	0.064	178
G288A	0.5	-4.473 to 5.473	No	>0.9999	5.1	4.6	0.5	1.353	3	3	0.3695	178
G291A	0.7667	-4.207 to 5.740	No	>0.9999	4	3.233	0.7667	1.353	3	3	0.5666	178
V294A	-3.02	-6.872 to 0.8324	No	0.1329	-0.22	2.8	-3.02	1.048	5	5	2.881	178
L295A	0.3667	-4.607 to 5.340	No	>0.9999	5.567	5.2	0.3667	1.353	3	3	0.271	178
Compare each cell mean with the other cell mean in that column
Number of families: 1
Number of comparisons per family: 32
Alpha 0.01
ΔTm 1 mM ADP - ΔTm 1 mM ATP
Sidak's multiple comparisons test	Prd (LS) mean diff.	99.00% CI of diff.	Below threshold?	Adjusted P Value	Prd (LS) mean 1	Prd (LS) mean 2	Prd (LS) mean diff.	SE of diff.	N1	N2	t	DF
wild type	0.0125	-2.771 to 2.796	No	>0.9999	1.763	1.75	0.0125	0.7577	8	8	0.0165	182
S29A	-0.1667	-4.713 to 4.379	No	>0.9999	3.9	4.067	-0.1667	1.237	3	3	0.1347	182
K30A	-0.08	-3.601 to 3.441	No	>0.9999	-3.88	-3.8	-0.08	0.9585	5	5	0.08347	182
N85A	0.4714	-2.505 to 3.447	No	>0.9999	-1.357	-1.829	0.4714	0.81	7	7	0.582	182
R88A	0.35	-3.587 to 4.287	No	>0.9999	-1.325	-1.675	0.35	1.072	4	4	0.3266	182
Y89A	4.567	0.02076 to 9.113	Yes	0.0094	7.033	2.467	4.567	1.237	3	3	3.691	182
T92A	-0.125	-4.062 to 3.812	No	>0.9999	-0.15	-0.025	-0.125	1.072	4	4	0.1166	182
Q93A	-0.025	-3.962 to 3.912	No	>0.9999	-0.025	1.665e-16	-0.025	1.072	4	4	0.02333	182
N96A	0.35	-2.864 to 3.564	No	>0.9999	-0.75	-1.1	0.35	0.8749	6	6	0.4	182
F97A	0.3333	-4.213 to 4.879	No	>0.9999	4.733	4.4	0.3333	1.237	3	3	0.2694	182
R100A	0.8	-3.746 to 5.346	No	>0.9999	1.967	1.167	0.8	1.237	3	3	0.6465	182
N123A	0.26	-3.261 to 3.781	No	>0.9999	-1.03	-1.29	0.26	0.9585	5	5	0.2713	182
S134A	-0.3	-4.846 to 4.246	No	>0.9999	-1.6	-1.3	-0.3	1.237	3	3	0.2425	182
L135A	-1.1	-5.646 to 3.446	No	>0.9999	-5.267	-4.167	-1.1	1.237	3	3	0.889	182
V138A	0.075	-3.862 to 4.012	No	>0.9999	-1.325	-1.4	0.075	1.072	4	4	0.06999	182
S189A	0.1	-4.446 to 4.646	No	>0.9999	-0.1	-0.2	0.1	1.237	3	3	0.08082	182
G192A	0.03333	-4.513 to 4.579	No	>0.9999	-1.5	-1.533	0.03333	1.237	3	3	0.02694	182
I193A	-0.56	-4.081 to 2.961	No	>0.9999	0.24	0.8	-0.56	0.9585	5	5	0.5843	182
Y196A	-0.075	-4.012 to 3.862	No	>0.9999	-0.225	-0.15	-0.075	1.072	4	4	0.06999	182
R197A	-1	-5.546 to 3.546	No	>0.9999	-1.4	-0.4	-1	1.237	3	3	0.8082	182
Y200A	0.5	-4.046 to 5.046	No	>0.9999	0.4	-0.1	0.5	1.237	3	3	0.4041	182
Y204A	0.2	-4.346 to 4.746	No	>0.9999	1.567	1.367	0.2	1.237	3	3	0.1616	182
V230A	0.9667	-3.579 to 5.513	No	>0.9999	1.933	0.9667	0.9667	1.237	3	3	0.7812	182
T231A	-1.7	-6.246 to 2.846	No	0.9975	0.4	2.1	-1.7	1.237	3	3	1.374	182
G235A	0.1667	-4.379 to 4.713	No	>0.9999	0.9667	0.8	0.1667	1.237	3	3	0.1347	182
S238A	1.9	-2.646 to 6.446	No	0.9868	2.467	0.5667	1.9	1.237	3	3	1.536	182
R246A	-1.45	-5.387 to 2.487	No	0.9981	-3.1	-1.65	-1.45	1.072	4	4	1.353	182
R287A	-0.4	-4.337 to 3.537	No	>0.9999	-4.3	-3.9	-0.4	1.072	4	4	0.3733	182
G288A	0.1	-4.446 to 4.646	No	>0.9999	0.8	0.7	0.1	1.237	3	3	0.08082	182
G291A	0.9333	-3.613 to 5.479	No	>0.9999	1.167	0.2333	0.9333	1.237	3	3	0.7543	182
V294A	-0.66	-4.181 to 2.861	No	>0.9999	-2.96	-2.3	-0.66	0.9585	5	5	0.6886	182
L295A	1.933	-2.613 to 6.479	No	0.9832	2.3	0.3667	1.933	1.237	3	3	1.562	182
Compare each cell mean with the other cell mean in that column
Number of families: 1
Number of comparisons per family: 32
Alpha 0.01
ΔTm 500 μM ADP - ΔTm 500 μM ATP
Sidak's multiple comparisons test	Prd (LS) mean diff.	99.00% CI of diff.	Below threshold?	Adjusted P Value	Prd (LS) mean 1	Prd (LS) mean 2	Prd (LS) mean diff.	SE of diff.	N1	N2	t	DF
wild type	0.02857	-2.857 to 2.914	No	>0.9999	0.4429	0.4143	0.02857	0.7831	7	7	0.03649	158
S29A	0.55	-4.848 to 5.948	No	>0.9999	2.65	2.1	0.55	1.465	2	2	0.3754	158
K30A	-0.475	-4.292 to 3.342	No	>0.9999	-4.5	-4.025	-0.475	1.036	4	4	0.4585	158
N85A	0.6119	-2.391 to 3.615	No	>0.9999	-1.971	-2.583	0.6119	0.8151	7	6	0.7507	158
R88A	0	-4.408 to 4.408	No	>0.9999	-1.367	-1.367	0	1.196	3	3	0	158
Y89A	3.933	-0.4744 to 8.341	No	0.039	5.2	1.267	3.933	1.196	3	3	3.288	158
T92A	0.1	-4.308 to 4.508	No	>0.9999	-0.6	-0.7	0.1	1.196	3	3	0.0836	158
Q93A	0.05	-3.767 to 3.867	No	>0.9999	-0.525	-0.575	0.05	1.036	4	4	0.04827	158
N96A	0.5167	-2.600 to 3.633	No	>0.9999	-1.383	-1.9	0.5167	0.8458	6	6	0.6108	158
F97A	0.5	-3.908 to 4.908	No	>0.9999	2.433	1.933	0.5	1.196	3	3	0.418	158
R100A	0.6667	-3.741 to 5.074	No	>0.9999	1	0.3333	0.6667	1.196	3	3	0.5573	158
N123A	0.0125	-3.805 to 3.830	No	>0.9999	-1.575	-1.588	0.0125	1.036	4	4	0.01207	158
S134A	-0.2333	-4.641 to 4.174	No	>0.9999	-2.333	-2.1	-0.2333	1.196	3	3	0.1951	158
L135A	-1.533	-5.941 to 2.874	No	0.9993	-6.167	-4.633	-1.533	1.196	3	3	1.282	158
V138A	-0.175	-3.992 to 3.642	No	>0.9999	-1.775	-1.6	-0.175	1.036	4	4	0.1689	158
S189A	-0.1	-4.508 to 4.308	No	>0.9999	-0.8333	-0.7333	-0.1	1.196	3	3	0.0836	158
G192A	-0.25	-5.648 to 5.148	No	>0.9999	-2.5	-2.25	-0.25	1.465	2	2	0.1706	158
I193A	0.225	-3.898 to 4.348	No	>0.9999	-2.775	-3	0.225	1.119	4	3	0.2011	158
Y196A	-0.5	-4.908 to 3.908	No	>0.9999	-0.7667	-0.2667	-0.5	1.196	3	3	0.418	158
R197A	-0.95	-6.348 to 4.448	No	>0.9999	-1.2	-0.25	-0.95	1.465	2	2	0.6484	158
Y200A	0.3667	-4.041 to 4.774	No	>0.9999	-0.3667	-0.7333	0.3667	1.196	3	3	0.3065	158
Y204A	0.2	-4.208 to 4.608	No	>0.9999	0.6333	0.4333	0.2	1.196	3	3	0.1672	158
V230A	0.5333	-3.874 to 4.941	No	>0.9999	0.8	0.2667	0.5333	1.196	3	3	0.4459	158
T231A	-0.6	-5.008 to 3.808	No	>0.9999	-0.1667	0.4333	-0.6	1.196	3	3	0.5016	158
G235A	0.3333	-4.074 to 4.741	No	>0.9999	0.3	-0.03333	0.3333	1.196	3	3	0.2787	158
S238A	1.4	-3.998 to 6.798	No	>0.9999	0.85	-0.55	1.4	1.465	2	2	0.9556	158
R246A	-1.325	-5.142 to 2.492	No	0.9993	-3.075	-1.75	-1.325	1.036	4	4	1.279	158
R287A	-0.525	-4.342 to 3.292	No	>0.9999	-4.375	-3.85	-0.525	1.036	4	4	0.5068	158
G288A	0.03333	-4.374 to 4.441	No	>0.9999	0.06667	0.03333	0.03333	1.196	3	3	0.02787	158
G291A	1	-3.408 to 5.408	No	>0.9999	0.1333	-0.8667	1	1.196	3	3	0.836	158
V294A	-0.1	-3.514 to 3.314	No	>0.9999	-3.6	-3.5	-0.1	0.9266	5	5	0.1079	158
L295A	0.8	-3.608 to 5.208	No	>0.9999	0.6	-0.2	0.8	1.196	3	3	0.6688	158
Compare each cell mean with the other cell mean in that column
Number of families: 1
Number of comparisons per family: 32
Alpha 0.01
ΔTm 100 μM ADP - ΔTm 100 μM ATP
Sidak's multiple comparisons test	Prd (LS) mean diff.	99.00% CI of diff.	Below threshold?	Adjusted P Value	Prd (LS) mean 1	Prd (LS) mean 2	Prd (LS) mean diff.	SE of diff.	N1	N2	t	DF
wild type	-0.1429	-2.675 to 2.389	No	>0.9999	-0.7286	-0.5857	-0.1429	0.6873	7	7	0.2079	160
S29A	1	-3.737 to 5.737	No	>0.9999	0.75	-0.25	1	1.286	2	2	0.7777	160
K30A	-1.375	-4.724 to 1.974	No	0.9894	-4.4	-3.025	-1.375	0.9092	4	4	1.512	160
N85A	0.2714	-2.260 to 2.803	No	>0.9999	-2.9	-3.171	0.2714	0.6873	7	7	0.3949	160
R88A	-0.2	-4.067 to 3.667	No	>0.9999	-1.433	-1.233	-0.2	1.05	3	3	0.1905	160
Y89A	1.267	-2.601 to 5.134	No	0.9998	1.3	0.03333	1.267	1.05	3	3	1.207	160
T92A	-0.1	-3.967 to 3.767	No	>0.9999	-1.267	-1.167	-0.1	1.05	3	3	0.09525	160
Q93A	-0.35	-3.699 to 2.999	No	>0.9999	-1.15	-0.8	-0.35	0.9092	4	4	0.385	160
N96A	0.06667	-2.668 to 2.801	No	>0.9999	-2.267	-2.333	0.06667	0.7424	6	6	0.0898	160
F97A	0.3667	-3.501 to 4.234	No	>0.9999	0.3333	-0.03333	0.3667	1.05	3	3	0.3493	160
R100A	0.1667	-3.701 to 4.034	No	>0.9999	-0.06667	-0.2333	0.1667	1.05	3	3	0.1588	160
N123A	-0.1	-3.096 to 2.896	No	>0.9999	-2.17	-2.07	-0.1	0.8132	5	5	0.123	160
S134A	-0.3	-4.167 to 3.567	No	>0.9999	-3.067	-2.767	-0.3	1.05	3	3	0.2858	160
L135A	-2.567	-6.434 to 1.301	No	0.3949	-7.767	-5.2	-2.567	1.05	3	3	2.445	160
V138A	-0.4	-3.749 to 2.949	No	>0.9999	-2.3	-1.9	-0.4	0.9092	4	4	0.44	160
S189A	-0.25	-4.574 to 4.074	No	>0.9999	-1.35	-1.1	-0.25	1.174	2	3	0.213	160
G192A	-0.95	-5.687 to 3.787	No	>0.9999	-2.4	-1.45	-0.95	1.286	2	2	0.7388	160
I193A	-0.03333	-3.651 to 3.584	No	>0.9999	-4.3	-4.267	-0.03333	0.982	4	3	0.03394	160
Y196A	-0.9667	-4.834 to 2.901	No	>0.9999	-1	-0.03333	-0.9667	1.05	3	3	0.9208	160
R197A	0.15	-4.587 to 4.887	No	>0.9999	0.25	0.1	0.15	1.286	2	2	0.1167	160
Y200A	0.06667	-3.801 to 3.934	No	>0.9999	-1.2	-1.267	0.06667	1.05	3	3	0.0635	160
Y204A	-0.1	-3.967 to 3.767	No	>0.9999	-0.03333	0.06667	-0.1	1.05	3	3	0.09525	160
V230A	0.1333	-3.734 to 4.001	No	>0.9999	-0.1333	-0.2667	0.1333	1.05	3	3	0.127	160
T231A	0.03333	-3.834 to 3.901	No	>0.9999	-0.7333	-0.7667	0.03333	1.05	3	3	0.03175	160
G235A	0.1333	-3.734 to 4.001	No	>0.9999	-0.9667	-1.1	0.1333	1.05	3	3	0.127	160
S238A	0.4	-4.337 to 5.137	No	>0.9999	-0.75	-1.15	0.4	1.286	2	2	0.3111	160
R246A	-1.9	-5.249 to 1.449	No	0.7126	-3.275	-1.375	-1.9	0.9092	4	4	2.09	160
R287A	-1.225	-4.574 to 2.124	No	0.9982	-4.475	-3.25	-1.225	0.9092	4	4	1.347	160
G288A	-0.3	-4.167 to 3.567	No	>0.9999	-0.8	-0.5	-0.3	1.05	3	3	0.2858	160
G291A	-0.03333	-3.901 to 3.834	No	>0.9999	-1.733	-1.7	-0.03333	1.05	3	3	0.03175	160
V294A	0.14	-2.856 to 3.136	No	>0.9999	-4.52	-4.66	0.14	0.8132	5	5	0.1722	160
L295A	-0.1333	-4.001 to 3.734	No	>0.9999	-0.4667	-0.3333	-0.1333	1.05	3	3	0.127	160
